# Supplementary material for: Complex Networks of Prion-Like Proteins Reveal Cross Talk Between Stress and Memory Pathways in Plants
Source: Front Plant Sci. 2021 Jul 26;12:707286. doi: 10.3389/fpls.2021.707286 (PMC8350573; doi:10.3389/fpls.2021.707286)
Supplement: Supplementary Table 2 — Stress & memory acclimation genes in plants and their homologs in rice. [file Table_2.XLSX]

## Sheet: Genes in Stress Memory
Supplementary Table 2: Stress & Memory Acclimation genes in Plants and their homologs in Rice
Genes in Stress Memory
Gene Name	Accession ID if Non-Rice	Stress Memory	Homologs in Oryza	References
MSH1	AT3G24320	TransGenerational Memory	LOC_Os04g42784	Yang et al., 2020, Kenchanmane Raju et al., 2018
PTAZFP2	Potri.001G235800	Wind stress	LOC_Os05g02390	Martin et al., 2010
PTATCH2	Potri.017G126200	Wind stress	LOC_Os05g13580	Martin et al., 2010
PTATCH4	Potri.018G094800	Wind stress	LOC_Os06g48160	Martin et al., 2010
PTAACS6	Potri.001G099400	Wind stress	LOC_Os04g48850	Martin et al., 2010
ELF3a	AT2G25930	Prion-like Early Flowering	LOC_Os01g38530	Jung et al., 2020
ELF3b	AT2G25930	Prion-like Early Flowering	LOC_Os06g05060	Jung et al., 2020
FGT1a	AT1G79350	Heat stress	LOC_Os04g52020	Brzezinka et al., 2016
FGT1b	AT1G79350	Heat stress	LOC_Os08g12680	Brzezinka et al., 2016
HSFA2	AT2G26150	Heat stress	LOC_Os07g08140	Lamke et al., 2016 a and b, Izadi et al., 2017
APX2	AT3G09640	Heat stress	LOC_Os07g49400	Stief et al., 2014, Baurle, 2016, Izadi et al., 2017
MBF1C	AT3G24500	Heat stress	LOC_Os06g39240	Suzuki et al., 2008, Izadi et al., 2017
HSA32	AT4G21320	Heat stress	LOC_Os06g46900	Baurle, 2016;Charng et al., 2006
HSP21	AT4G27670	Heat stress	LOC_Os03g14180	Stief et al., 2014, Sedaghatmehr et al., 2016, Izadi et al., 2017
FLC	AT5G10140	Cold stress	LOC_Os07g41370	Berry Schott and Caroline Dean, 2015
HSP17.6A	AT5G12030	Heat stress	LOC_Os01g08860	Baurle, 2016
HSP18.2	AT5G59720	Heat stress	LOC_Os03g15960	Stief et al., 2014, Sedaghatmehr et al., 2016
ERD9	AT1G10370	Heat stress	LOC_Os10g38340	Izadi et al., 2017
HSP17.6C-CI	AT1G53540	Heat stress	LOC_Os03g16040	Izadi et al., 2017
HSP17.6A	AT1G59860	Heat stress	LOC_Os03g15960	Baurle, 2016
HSP20-like chaperone	AT2G29500	Heat stress	LOC_Os03g15960	Izadi et al., 2017
GOLS1	AT2G47180	Heat stress	LOC_Os07g48830	Izadi et al., 2017
HSP17.4	AT3G46230	Heat stress	LOC_Os03g16040	Izadi et al., 2017
HSP20-like chaperone	AT4G10250	Heat stress	LOC_Os04g36750	Izadi et al., 2017
HSP23.6-MITO	AT4G25200	Heat stress	LOC_Os02g52150	Izadi et al., 2017
FKBP53	AT4G25340	Heat stress	LOC_Os04g36890	Izadi et al., 2017
HSFA3	AT5G03720	Heat stress	LOC_Os02g32590	Izadi et al., 2017
HSP20-like chaperone	AT5G37670	Heat stress	LOC_Os06g14240	Izadi et al., 2017
FKBP65	AT5G48570	Heat stress	LOC_Os01g38229	Izadi et al., 2017
HSP81-1	AT5G52640	Heat stress	LOC_Os09g29840	Izadi et al., 2017
HSFB2A	AT5G62020	Heat stress	LOC_Os09g35790	Izadi et al., 2017
HSP17.6-CII	AT5G12020	Heat stress	LOC_Os01g08860	Izadi et al., 2017
VEL1	AT4G30200	Heat stress	LOC_Os02g05840	Crisp et al., 2016
Tudor-SN	AT5G07350	Heat stress	LOC_Os02g32350	Crisp et al., 2016
SAC1B	AT5G66020	Heat stress	LOC_Os02g34884	Crisp et al., 2016
MPK3	AT3G45640	Heat stress	LOC_Os03g17700	Crisp et al., 2016
XRN4	AT1G54490	Heat stress	LOC_Os03g58060	Crisp et al., 2016
ABA1	AT5G67030	Heat stress	LOC_Os04g37619	Crisp et al., 2016
VRN5	AT3G24440	Heat stress	LOC_Os05g05310	Crisp et al., 2016
MPK6	AT2G43790	Heat stress	LOC_Os06g06090	Crisp et al., 2016
DDM1	AT5G66750	Heat stress	LOC_Os09g27060	Crisp et al., 2016
HSFB1	AT4G36990	Heat stress	LOC_Os09g28354	Crisp et al., 2016

## Sheet: Genes in Stress 
Supplementary Table 2: Stress & Memory Acclimation genes in Plants and their homologs in Rice
Genes in Stress
89 stress genes of Oryza sativa from RiceNet (Lee et al., 2011)
MSU ID Rice	Gene Name
LOC_Os01g03940	NRR
LOC_Os01g09800	NH1
LOC_Os01g17260	TGA2.3
LOC_Os01g32380	NRRH3
LOC_Os01g32460	NRRH2
LOC_Os01g47760	GRNL1
LOC_Os01g56200	NH2
LOC_Os01g64020	rLG2
LOC_Os02g20360	GIF13 recheck
LOC_Os02g54120	GIF9
LOC_Os03g20310	TGA2.2
LOC_Os03g57220	GLOX1
LOC_Os04g39560	GIF6
LOC_Os04g53680	Cyclin-domain
LOC_Os05g30500	NRRH1
LOC_Os05g48930	GRNL2
LOC_Os07g32460	SH3 domain-containing protein 3
LOC_Os07g39620	Unknown 1
LOC_Os07g48820	TGA2.1
LOC_Os08g44820	GIF20 recheck
LOC_Os09g02710	GIF18 recheck
LOC_Os10g39200	GIF23
LOC_Os11g04390	Nucleolin-like
LOC_Os12g38490	Unknown 2
LOC_Os01g03820	3 C2 domains
LOC_Os01g56470	Mal d 1-associated protein,
LOC_Os02g05490	expressed protein
LOC_Os02g08440	WRKY 71
LOC_Os02g33180	RAR1
LOC_Os02g54160	AP2
LOC_Os03g08550	leucine-rich repeat transmembrane protein kinase 1
LOC_Os03g12470	WAK like kinase
LOC_Os03g45280	LIP5
LOC_Os03g60650	Phosphatase 2c
LOC_Os04g39090	Sterile alpha motif
LOC_Os04g55480	Zn-finger in ubiquitin thiolesterase
LOC_Os05g02130	E3 Ubiquitin Ligase
LOC_Os05g09020	WRKY 67
LOC_Os05g28300	expressed protein
LOC_Os05g45420	SNF1-kinase
LOC_Os05g49700	AP2
LOC_Os06g17280	E3 Ubiquitin Ligase
LOC_Os06g44010	WRKY 28
LOC_Os06g46770	Polyubiquitin
LOC_Os06g49430	BWMK1
LOC_Os07g07540	TPR, PDZ domain
LOC_Os08g05560	E3 Ubiquitin Ligase
LOC_Os08g34740	SGT1
LOC_Os09g04810	expressed protein
LOC_Os09g25060	WRKY 76
LOC_Os09g25070	WRKY 62
LOC_Os09g30412	HSP90
LOC_Os10g42700	expressed protein
LOC_Os11g01550	LOB domain protein 12
LOC_Os11g36070	expressed protein
LOC_Os12g36180	DNAJ domain
LOC_Os01g12900	OsRac1
LOC_Os02g02410	BIP
LOC_Os12g36880	PR10
LOC_Os11g36180	Xa21
LOC_Os01g14950	Importin alpha-1b subunit, putative, expressed
LOC_Os01g24880	VIP2 protein, putative, expressed;
LOC_Os02g40880	60 ribosomal protein L14, putative, expressed;
LOC_Os03g46570	Expressed protein
LOC_Os03g46770	Retrotransposon protein, putative, Ty1-copia subclass, expressed; ??
LOC_Os04g56400	Glutamine synthetase, chloroplast precursor, putative, expressed;
LOC_Os04g58890	Expressed protein
LOC_Os05g07860	UvrB/uvrC motif family protein, expressed
LOC_Os05g33620	Expressed protein
LOC_Os06g03810	Expressed protein
LOC_Os06g10750	Nodulin MtN21 family protein, putative, expressed
LOC_Os07g37240	Expressed protein;
LOC_Os09g34860	Hydrolase, alpha/beta fold family protein, expressed
LOC_Os11g06410	Expressed protein
LOC_Os11g06650	Transcription elongation factor, putative, expressed ??
LOC_Os11g28104	Protein kinase domain containing protein, expressed
LOC_Os11g47970	Ribulose bisphosphate carboxylase/oxygenase activase, chloroplast precursor, putative, expressed;
LOC_Os12g06640	Expressed protein;
LOC_Os12g32980	PVIP
LOC_Os12g43600	Glycine-rich RNA-binding protein
LOC_Os03g10180	Expressed protein;
LOC_Os03g14120	Dihydrodipicolinate reductase family protein, putative, expressed
LOC_Os04g13220	Glutathione-conjugate transporter, putative, expressed
LOC_Os09g27050	RSH2, putative, expressed
LOC_Os10g40650	Expressed protein
LOC_Os11g04880	Ubiquitin family protein, expressed;Ubiquitin-like protein 5, putative, expressed;GRF zinc finger family protein
LOC_Os11g08670	ATP-NAD kinase family protein, expressed
LOC_Os09g11460	Sub1c
LOC_Os09g11480	Sub1a
