# Supplementary material for: Complex Networks of Prion-Like Proteins Reveal Cross Talk Between Stress and Memory Pathways in Plants
Source: Front Plant Sci. 2021 Jul 26;12:707286. doi: 10.3389/fpls.2021.707286 (PMC8350573; doi:10.3389/fpls.2021.707286)
Supplement: Supplementary Table 3 — Classification of 39 prion-like candidates into 10 different functional categories. [file Table_3.XLSX]

## Sheet: Sheet1
Supplemental Table 3. Classification of 39 prion-like candidates into 10 different functional categories.
Functional category	Gene ID	Species	Description
Cell cycle	Aqcoe7G430600	Aquilegia coerula	(1 of 1) PTHR13526 - P38 INTERACTING PROTEIN
Cell cycle	Dusal.0002s00014	Dunaliella salina	(1 of 2) PTHR14304 - P30 DBC PROTEIN
Cell cycle	Dusal.0003s00055	Dunaliella salina	(1 of 6) PF02181 - Formin Homology 2 Domain (FH2)
Cell cycle	Dusal.0044s00018	Dunaliella salina	(1 of 1) K16459 - centrosomal protein CEP120 (CEP120)
Cell cycle	Dusal.0064s00002	Dunaliella salina	(1 of 3) PTHR24056:SF111 - CYCLIN-DEPENDENT KINASE-LIKE 5
Cell cycle	Dusal.0112s00007	Dunaliella salina	(1 of 5) 3.4.22.68 - Ulp1 peptidase / Ulp1 protease
Cell cycle	Dusal.0183s00004	Dunaliella salina	(1 of 8) PF00134 - Cyclin, N-terminal domain (Cyclin_N)
Cell cycle	Dusal.0196s00016	Dunaliella salina	(1 of 1) PTHR21689 - LIN-9
Cell cycle	Dusal.0305s00017	Dunaliella salina	(1 of 2) K08850 - aurora kinase, other [EC:2.7.11.1] (AURKX)
Cell cycle	Dusal.0349s00001	Dunaliella salina	(1 of 1) K16807 - MAP7 domain-containing protein 3 (MAP7D3)
Cell cycle	Dusal.0368s00003	Dunaliella salina	(1 of 1) K16569 - gamma-tubulin complex component 2 (TUBGCP2, GCP2)
Cell cycle	Dusal.0477s00010	Dunaliella salina	(1 of 1) PTHR11289 - BREAST CANCER TYPE 2 SUSCEPTIBILITY PROTEIN BRCA2
Cell cycle	Dusal.0097s00008	Dunaliella salina	(1 of 1) PF00415//PF08016 - Regulator of chromosome condensation (RCC1) repeat (RCC1) // Polycystin cation channel (PKD_channel)
Cell cycle	evm_27.TU.AmTr_v1.0_scaffold00007.379	Amborella trichopoda	(1 of 1) PTHR13526 - P38 INTERACTING PROTEIN
Cell cycle	Thhalv10004142m.g	Eutrema salsugineum	(1 of 1) K02208 - cyclin-dependent kinase 8/11 [EC:2.7.11.22 2.7.11.23] (CDK8_11)
Cell cycle	Mapoly0055s0059	Marchantia polymorpha	(1 of 1) PTHR13526 - P38 INTERACTING PROTEIN
Cell cycle	Mapoly0102s0024	Marchantia polymorpha	(1 of 1) PTHR14304 - P30 DBC PROTEIN
Cell cycle	Mapoly0124s0024	Marchantia polymorpha	(1 of 2) PTHR24056:SF227 - CYCLIN-DEPENDENT KINASE C-2
Cell cycle	Vocar.0001s0183	Volvox carteri	(1 of 1) PTHR14744:SF15 - N-ALPHA-ACETYLTRANSFERASE 60
Cell cycle	Vocar.0001s0505	Volvox carteri	(1 of 1) PTHR24056:SF7 - CYCLIN-DEPENDENT KINASE-LIKE 2
Cell cycle	Vocar.0006s0411	Volvox carteri	(1 of 14) K08857 - NIMA (never in mitosis gene a)-related kinase [EC:2.7.11.1] (NEK)
Cell cycle	Vocar.0007s0086	Volvox carteri	(1 of 1) PTHR15439 - RETINOBLASTOMA-BINDING PROTEIN 6
Cell cycle	Vocar.0008s0098	Volvox carteri	cyclin dependent kinase
Cell cycle	Vocar.0017s0086	Volvox carteri	(1 of 4) PTHR12446 - TESMIN/TSO1-RELATED
Cell cycle	Vocar.0026s0115	Volvox carteri	(1 of 1) PF04855 - SNF5 / SMARCB1 / INI1 (SNF5)
Cell cycle	Vocar.0028s0021	Volvox carteri	(1 of 1) K03353 - anaphase-promoting complex subunit 6 (APC6, CDC16)
Cell cycle	Vocar.0030s0019	Volvox carteri	(1 of 10) K08850 - aurora kinase, other [EC:2.7.11.1] (AURKX)
Cell cycle	Vocar.0030s0122	Volvox carteri	(1 of 1) PTHR24007 - BRCA1-ASSOCIATED PROTEIN
Cell cycle	Vocar.0032s0094	Volvox carteri	(1 of 1) PF02984//PF13041 - Cyclin, C-terminal domain (Cyclin_C) // PPR repeat family (PPR_2)
Cell cycle	Vocar.0046s0024	Volvox carteri	(1 of 13) K08824 - cyclin-dependent kinase-like [EC:2.7.11.22] (CDKL)
Cell cycle	Vocar.0053s0049	Volvox carteri	(1 of 7) PF04232 - Stage V sporulation protein S (SpoVS) (SpoVS)
Cell cycle	Vocar.0064s0037	Volvox carteri	(1 of 10) K08850 - aurora kinase, other [EC:2.7.11.1] (AURKX)
Cell cycle	Vocar.0079s0020	Volvox carteri	(1 of 2) PTHR14304 - P30 DBC PROTEIN
Cell cycle	Zosma202g00220	Zostera marina	(1 of 1) PTHR13526 - P38 INTERACTING PROTEIN
Cell cycle	LOC_Os01g72790.1	Oryza sativa	cyclin-dependent kinase, putative, expressed
Cell cycle	LOC_Os03g62830.1	Oryza sativa	nuclear antigen, putative, expressed
Cell cycle	Pp3c21_11030	Physcomitrium patens	cyclin-dependent kinase C;1
Cell cycle	Pp3c22_14720	Physcomitrium patens	cyclin-related
Cell cycle	Pp3c22_16110	Physcomitrium patens	cyclin-dependent kinase E;1
Cell cycle	Pp3c22_9780	Physcomitrium patens	cyclin dependent kinase group C2
Cell cycle	Cre02.g113600	Chlamydomonas reinhardtii	ataurora3
Cell cycle	Cre06.g256000	Chlamydomonas reinhardtii	cyclin-related
Cell cycle	Cre07.g351150	Chlamydomonas reinhardtii	NIMA-related kinase 5
Cell cycle	Cre08.g359900	Chlamydomonas reinhardtii	ataurora3
Cell cycle	Cre09.g414416	Chlamydomonas reinhardtii	Cyclin family protein
Cell cycle	Cre10.g460532	Chlamydomonas reinhardtii	anaphase-promoting complex/cyclosome 2
Cell cycle	Cre12.g537400	Chlamydomonas reinhardtii	ataurora3
Cell cycle	Cre12.g560350	Chlamydomonas reinhardtii	NIMA (never in mitosis, gene A)-related 6
Cell cycle	Cre16.g648750	Chlamydomonas reinhardtii	Telomerase activating protein Est1
Cell cycle	Bradi1g01860.2	Brachypodium distachyon	nuclear antigen, putative, expressed
Cell cycle	Bradi2g20030.1	Brachypodium distachyon	ESP1, putative, expressed
Cell cycle	Zm00008a005045	Zea mays	cyclin-dependent kinase, putative, expressed
Cell cycle	Seita.9G013700.1	Setaria italica	nuclear antigen, putative, expressed
Cell cycle	Podel.03G071300	Populus deltoides	(1 of 1) PTHR13526 - P38 INTERACTING PROTEIN
Cell cycle	Anaoc.0001s1142	Anacardium occidentale	(1 of 7) K08819 - cyclin-dependent kinase 12/13 [EC:2.7.11.22 2.7.11.23] (CDK12_13)
DNA binding /replication/TF	Aqcoe5G230300	Aquilegia coerula	(1 of 3) K13210 - far upstream element-binding protein (FUBP)
DNA binding /replication/TF	Aqcoe7G133500	Aquilegia coerula	(1 of 3) K13210 - far upstream element-binding protein (FUBP)
DNA binding /replication/TF	Anaoc.0009s1339	Anacardium occidentale	(1 of 2) K13210 - far upstream element-binding protein (FUBP)
DNA binding /replication/TF	AHYPO_003992	Amaranthus hypochondriacus	(1 of 3) K13210 - far upstream element-binding protein (FUBP)
DNA binding /replication/TF	AHYPO_008208	Amaranthus hypochondriacus	(1 of 3) K13210 - far upstream element-binding protein (FUBP)
DNA binding /replication/TF	Araha.14473s0006	Arabidopsis halleri	(1 of 3) K13210 - far upstream element-binding protein (FUBP)
DNA binding /replication/TF	Brara.D01579	Brassica rapa	(1 of 3) K13210 - far upstream element-binding protein (FUBP)
DNA binding /replication/TF	Brara.I04410	Brassica rapa	(1 of 3) K13210 - far upstream element-binding protein (FUBP)
DNA binding /replication/TF	Phvul.009G076600	Phaseolus vulgaris	(1 of 3) K13210 - far upstream element-binding protein (FUBP)
DNA binding /replication/TF	Phvul.009G076800	Phaseolus vulgaris	(1 of 3) K13210 - far upstream element-binding protein (FUBP)
DNA binding /replication/TF	Glyma.06G051200	Glycine max	(1 of 4) K13210 - far upstream element-binding protein (FUBP)
DNA binding /replication/TF	Glyma.14G093200	Glycine max	(1 of 4) K13210 - far upstream element-binding protein (FUBP)
DNA binding /replication/TF	Glyma.17G230300	Glycine max	(1 of 4) K13210 - far upstream element-binding protein (FUBP)
DNA binding /replication/TF	Gorai.009G046100	Gossypium raimondii	(1 of 3) K13210 - far upstream element-binding protein (FUBP)
DNA binding /replication/TF	Gorai.010G102100	Gossypium raimondii	(1 of 3) K13210 - far upstream element-binding protein (FUBP)
DNA binding /replication/TF	Lus10020998.g	Linum ussitatissimum	(1 of 5) K13210 - far upstream element-binding protein (FUBP)
DNA binding /replication/TF	Lus10013531.g	Linum ussitatissimum	(1 of 5) K13210 - far upstream element-binding protein (FUBP)
DNA binding /replication/TF	Lus10023854.g	Linum ussitatissimum	(1 of 5) K13210 - far upstream element-binding protein (FUBP)
DNA binding /replication/TF	MDP0000142384	Malus domestica	(1 of 4) K13210 - far upstream element-binding protein (FUBP)
DNA binding /replication/TF	MDP0000301141	Malus domestica	(1 of 4) K13210 - far upstream element-binding protein (FUBP)
DNA binding /replication/TF	MDP0000379391	Malus domestica	(1 of 4) K13210 - far upstream element-binding protein (FUBP)
DNA binding /replication/TF	Manes.16G078600	Manihot esculenta	(1 of 4) K13210 - far upstream element-binding protein (FUBP)
DNA binding /replication/TF	Manes.16G078700	Manihot esculenta	(1 of 4) K13210 - far upstream element-binding protein (FUBP)
DNA binding /replication/TF	Manes.17G094800	Manihot esculenta	(1 of 4) K13210 - far upstream element-binding protein (FUBP)
DNA binding /replication/TF	Medtr1g016760	Medicago truncatula	(1 of 5) K13210 - far upstream element-binding protein (FUBP)
DNA binding /replication/TF	Medtr3g104270	Medicago truncatula	(1 of 5) K13210 - far upstream element-binding protein (FUBP)
DNA binding /replication/TF	Medtr3g104280	Medicago truncatula	(1 of 5) K13210 - far upstream element-binding protein (FUBP)
DNA binding /replication/TF	Mapoly0006s0255	Marchantia polymorpha	(1 of 1) K13210 - far upstream element-binding protein (FUBP)
DNA binding /replication/TF	Potri.017G114400	Populus trichocarpa	(1 of 2) K13210 - far upstream element-binding protein (FUBP)
DNA binding /replication/TF		Populus trichocarpa	(1 of 2) K13210 - far upstream element-binding protein (FUBP)
DNA binding /replication/TF	Carubv10011077m.g	Capsella rubella	(1 of 2) PTHR26402:SF538 - TWO-COMPONENT RESPONSE REGULATOR ARR19-RELATED
DNA binding /replication/TF	AHYPO_014743	Amaranthus hypochondriacus	(1 of 1) PTHR26402:SF411 - PROTEIN RESPONSE REGULATOR 23
DNA binding /replication/TF	Dusal.0006s00029	Dunaliella salina	(1 of 1) K14491 - two-component response regulator ARR-B family (ARR-B)
DNA binding /replication/TF	gene13325-v1.0-hybrid	Fragaria vesca	(1 of 1) PTHR26402//PTHR26402:SF508 - RESPONSE REGULATOR OF TWO-COMPONENT SYSTEM // SUBFAMILY NOT NAMED
DNA binding /replication/TF	Aqcoe5G063700	Aquilegia coerula	(1 of 1) PTHR15572 - GLIOMA TUMOR SUPPRESSOR CANDIDATE REGION GENE 1
DNA binding /replication/TF	Aqcoe5G151400	Aquilegia coerula	(1 of 1) PTHR22952//PTHR22952:SF194 - CAMP-RESPONSE ELEMENT BINDING PROTEIN-RELATED // SUBFAMILY NOT NAMED
DNA binding /replication/TF	Aqcoe5G176100	Aquilegia coerula	(1 of 2) PTHR13690:SF76 - BASIC-LEUCINE ZIPPER (BZIP) TRANSCRIPTION FACTOR FAMILY PROTEIN
DNA binding /replication/TF	Aqcoe6G235300	Aquilegia coerula	(1 of 1) PTHR10799//PTHR10799:SF698 - SWI/SNF-RELATED MATRIX-ASSOCIATED ACTIN-DEPENDENT REGULATOR OF CHROMATIN SUBFAMILY-RELATED // SUBFAMILY NOT NAMED
DNA binding /replication/TF	Aqcoe7G169200	Aquilegia coerula	(1 of 2) PTHR12446:SF14 - PROTEIN LIN-54 HOMOLOG
DNA binding /replication/TF	Aqcoe3G431200	Aquilegia coerula	(1 of 2) PTHR31384:SF2 - AUXIN RESPONSE FACTOR 8
DNA binding /replication/TF	Aqcoe7G284000	Aquilegia coerula	(1 of 9) PF02309//PF02362//PF06507 - AUX/IAA family (AUX_IAA) // B3 DNA binding domain (B3) // Auxin response factor (Auxin_resp)
DNA binding /replication/TF	Aqcoe2G139200	Aquilegia coerula	(1 of 3) PTHR15672 - CAMP-REGULATED PHOSPHOPROTEIN 21 RELATED R3H DOMAIN CONTAINING PROTEIN
DNA binding /replication/TF	Anaoc.0006s1089	Anacardium occidentale	(1 of 2) PTHR10799//PTHR10799:SF698 - SWI/SNF-RELATED MATRIX-ASSOCIATED ACTIN-DEPENDENT REGULATOR OF CHROMATIN SUBFAMILY-RELATED // SUBFAMILY NOT NAMED
DNA binding /replication/TF	Anaoc.0007s0219	Anacardium occidentale	(1 of 1) PTHR15572 - GLIOMA TUMOR SUPPRESSOR CANDIDATE REGION GENE 1
DNA binding /replication/TF	Anaoc.0011s0016	Anacardium occidentale	(1 of 5) PTHR13690:SF76 - BASIC-LEUCINE ZIPPER (BZIP) TRANSCRIPTION FACTOR FAMILY PROTEIN
DNA binding /replication/TF	Anaoc.0011s1250	Anacardium occidentale	(1 of 4) PTHR31384:SF3 - AUXIN RESPONSE FACTOR 6
DNA binding /replication/TF	Anaoc.0716s0004	Anacardium occidentale	(1 of 4) PTHR31384:SF3 - AUXIN RESPONSE FACTOR 6
DNA binding /replication/TF	AHYPO_000940	Amaranthus hypochondriacus	(1 of 2) PTHR10799//PTHR10799:SF698 - SWI/SNF-RELATED MATRIX-ASSOCIATED ACTIN-DEPENDENT REGULATOR OF CHROMATIN SUBFAMILY-RELATED // SUBFAMILY NOT NAMED
DNA binding /replication/TF	AHYPO_003490	Amaranthus hypochondriacus	(1 of 112) PF00847 - AP2 domain (AP2)
DNA binding /replication/TF	AHYPO_004126	Amaranthus hypochondriacus	(1 of 30) PF02701 - Dof domain, zinc finger (zf-Dof)
DNA binding /replication/TF	AHYPO_004219	Amaranthus hypochondriacus	(1 of 2) PTHR11945:SF183 - AGAMOUS-LIKE MADS-BOX PROTEIN AGL80-RELATED
DNA binding /replication/TF	AHYPO_005775	Amaranthus hypochondriacus	(1 of 2) PTHR13690:SF80 - TRANSCRIPTION FACTOR POSF21-RELATED
DNA binding /replication/TF	AHYPO_006049	Amaranthus hypochondriacus	(1 of 3) PTHR31190:SF30 - ETHYLENE-RESPONSIVE TRANSCRIPTION FACTOR 15-RELATED
DNA binding /replication/TF	AHYPO_007050	Amaranthus hypochondriacus	(1 of 3) K11650 - SWI/SNF-related matrix-associated actin-dependent regulator of chromatin subfamily D (SMARCD)
DNA binding /replication/TF	AHYPO_011703	Amaranthus hypochondriacus	(1 of 2) PTHR22952//PTHR22952:SF194 - CAMP-RESPONSE ELEMENT BINDING PROTEIN-RELATED // SUBFAMILY NOT NAMED
DNA binding /replication/TF	AHYPO_014173	Amaranthus hypochondriacus	(1 of 177) PF00249 - Myb-like DNA-binding domain (Myb_DNA-binding)
DNA binding /replication/TF	AHYPO_016011	Amaranthus hypochondriacus	(1 of 1) PTHR12565:SF174 - TRANSCRIPTION FACTOR BHLH87
DNA binding /replication/TF	AHYPO_017638	Amaranthus hypochondriacus	(1 of 30) PF02701 - Dof domain, zinc finger (zf-Dof)
DNA binding /replication/TF	AHYPO_017782	Amaranthus hypochondriacus	(1 of 3) K11650 - SWI/SNF-related matrix-associated actin-dependent regulator of chromatin subfamily D (SMARCD)
DNA binding /replication/TF	AHYPO_020072	Amaranthus hypochondriacus	(1 of 1) PTHR15572 - GLIOMA TUMOR SUPPRESSOR CANDIDATE REGION GENE 1
DNA binding /replication/TF	AHYPO_020916	Amaranthus hypochondriacus	(1 of 1) PTHR10641//PTHR10641:SF561 - MYB-LIKE DNA-BINDING PROTEIN MYB // SUBFAMILY NOT NAMED
DNA binding /replication/TF	AHYPO_002142	Amaranthus hypochondriacus	(1 of 3) PTHR31384:SF21 - AUXIN RESPONSE FACTOR 19-RELATED
DNA binding /replication/TF	Araha.10072s0001	Arabidopsis halleri	(1 of 2) PTHR13690:SF80 - TRANSCRIPTION FACTOR POSF21-RELATED
DNA binding /replication/TF	Araha.10997s0001	Arabidopsis halleri	(1 of 2) PTHR22884:SF374 - ZINC FINGER CCCH DOMAIN-CONTAINING PROTEIN 19-RELATED
DNA binding /replication/TF	Dusal.0001s00013	Dunaliella salina	(1 of 1) K11643 - chromodomain-helicase-DNA-binding protein 4 (CHD4, MI2B)
DNA binding /replication/TF	Dusal.0015s00002	Dunaliella salina	(1 of 1) PTHR10641:SF524 - ATMYB1 PROTEIN
DNA binding /replication/TF	Dusal.0017s00014	Dunaliella salina	(1 of 1) K10841 - DNA excision repair protein ERCC-6 (ERCC6, CSB, RAD26)
DNA binding /replication/TF	Dusal.0021s00028	Dunaliella salina	(1 of 32) PTHR10799 - SWI/SNF-RELATED MATRIX-ASSOCIATED ACTIN-DEPENDENT REGULATOR OF CHROMATIN SUBFAMILY-RELATED
DNA binding /replication/TF	Dusal.0024s00045	Dunaliella salina	(1 of 1) PTHR14140//PTHR14140:SF31 - E3 UBIQUITIN-PROTEIN LIGASE UHRF-RELATED // SUBFAMILY NOT NAMED
DNA binding /replication/TF	Dusal.0032s00010	Dunaliella salina	(1 of 42) 2.7.7.7 - DNA-directed DNA polymerase / DNA-dependent DNA polymerase
DNA binding /replication/TF	Dusal.0032s00011	Dunaliella salina	(1 of 1) K02350 - DNA polymerase zeta (POLZ1, rev3)
DNA binding /replication/TF	Dusal.0033s00027	Dunaliella salina	(1 of 1) K17622 - eyes absent homolog 4 [EC:3.1.3.48] (EYA4)
DNA binding /replication/TF	Dusal.0035s00038	Dunaliella salina	(1 of 11) PF00847 - AP2 domain (AP2)
DNA binding /replication/TF	Dusal.0040s00008	Dunaliella salina	(1 of 1) K16276 - zinc finger protein-like protein (K16276, BTS)
DNA binding /replication/TF	Dusal.0053s00014	Dunaliella salina	(1 of 3) PTHR13561 - DNA REPLICATION REGULATOR DPB11-RELATED
DNA binding /replication/TF	Dusal.0055s00010	Dunaliella salina	(1 of 1) K15601 - lysine-specific demethylase 3 [EC:1.14.11.-] (KDM3)
DNA binding /replication/TF	Dusal.0066s00014	Dunaliella salina	(1 of 1) K11268 - N-acetyltransferase [EC:2.3.1.-] (ESCO, ECO1)
DNA binding /replication/TF	Dusal.0073s00030	Dunaliella salina	(1 of 5) PF03106 - WRKY DNA -binding domain (WRKY)
DNA binding /replication/TF	Dusal.0083s00014	Dunaliella salina	(1 of 1) K12617 - DNA topoisomerase 2-associated protein PAT1 (PATL1, PAT1)
DNA binding /replication/TF	Dusal.0094s00029	Dunaliella salina	(1 of 110) 3.6.4.12 - DNA helicase
DNA binding /replication/TF	Dusal.0104s00009	Dunaliella salina	(1 of 1) PF01612//PF01927//PF04073 - 3'-5' exonuclease (DNA_pol_A_exo1) // Mut7-C RNAse domain (Mut7-C) // Aminoacyl-tRNA editing domain (tRNA_edit)
DNA binding /replication/TF	Dusal.0106s00005	Dunaliella salina	(1 of 18) 3.5.1.98 - Histone deacetylase / HDAC
DNA binding /replication/TF	Dusal.0117s00007	Dunaliella salina	(1 of 2) PTHR13710:SF81 - ATP-DEPENDENT DNA HELICASE Q-LIKE 3
DNA binding /replication/TF	Dusal.0117s00027	Dunaliella salina	(1 of 1) K11662 - actin-related protein 6 (ACTR6, ARP6)
DNA binding /replication/TF	Dusal.0123s00011	Dunaliella salina	(1 of 1) PTHR14790:SF15 - RECQ-MEDIATED GENOME INSTABILITY PROTEIN 1
DNA binding /replication/TF	Dusal.0127s00027	Dunaliella salina	(1 of 1) PTHR23240//PTHR23240:SF10 - DNA CROSS-LINK REPAIR PROTEIN PSO2/SNM1-RELATED // SUBFAMILY NOT NAMED
DNA binding /replication/TF	Dusal.0158s00014	Dunaliella salina	(1 of 2) PTHR31399:SF0 - DNA-DIRECTED PRIMASE/POLYMERASE PROTEIN
DNA binding /replication/TF	Dusal.0160s00015	Dunaliella salina	(1 of 1) K10849 - DNA excision repair protein ERCC-1 (ERCC1)
DNA binding /replication/TF	Dusal.0167s00005	Dunaliella salina	(1 of 1) K10738 - DNA helicase MCM9 [EC:3.6.4.12] (MCM9)
DNA binding /replication/TF	Dusal.0173s00017	Dunaliella salina	(1 of 16) PF00249 - Myb-like DNA-binding domain (Myb_DNA-binding)
DNA binding /replication/TF	Dusal.0179s00020	Dunaliella salina	(1 of 1) PTHR10641//PTHR10641:SF638 - MYB-LIKE DNA-BINDING PROTEIN MYB // SUBFAMILY NOT NAMED
DNA binding /replication/TF	Dusal.0184s00006	Dunaliella salina	(1 of 1) K15362 - fanconi anemia group J protein (BRIP1, BACH1, FANCJ)
DNA binding /replication/TF	Dusal.0184s00007	Dunaliella salina	(1 of 4) PF00010 - Helix-loop-helix DNA-binding domain (HLH)
DNA binding /replication/TF	Dusal.0185s00013	Dunaliella salina	(1 of 3) PTHR13555 - C2H2 ZINC FINGER CGI-62-RELATED
DNA binding /replication/TF	Dusal.0193s00013	Dunaliella salina	(1 of 1) PTHR24375:SF140 - ZINC FINGER WITH UFM1-SPECIFIC PEPTIDASE DOMAIN PROTEIN
DNA binding /replication/TF	Dusal.0208s00020	Dunaliella salina	(1 of 18) 3.5.1.98 - Histone deacetylase / HDAC
DNA binding /replication/TF	Dusal.0222s00006	Dunaliella salina	(1 of 1) K11786 - ATP-dependent helicase STH1/SNF2 [EC:3.6.4.-] (STH1_SNF2)
DNA binding /replication/TF	Dusal.0231s00016	Dunaliella salina	(1 of 1) PF00176//PF00271//PF13920 - SNF2 family N-terminal domain (SNF2_N) // Helicase conserved C-terminal domain (Helicase_C) // Zinc finger, C3HC4 type (RING finger) (zf-C3HC4_3)
DNA binding /replication/TF	Dusal.0253s00015	Dunaliella salina	(1 of 12) PF00642 - Zinc finger C-x8-C-x5-C-x3-H type (and similar) (zf-CCCH)
DNA binding /replication/TF	Dusal.0258s00013	Dunaliella salina	(1 of 1) PF00176//PF01342 - SNF2 family N-terminal domain (SNF2_N) // SAND domain (SAND)
DNA binding /replication/TF	Dusal.0260s00006	Dunaliella salina	(1 of 1) KOG0014 - MADS box transcription factor
DNA binding /replication/TF	Dusal.0261s00001	Dunaliella salina	(1 of 2) PTHR10799//PTHR10799:SF654 - SWI/SNF-RELATED MATRIX-ASSOCIATED ACTIN-DEPENDENT REGULATOR OF CHROMATIN SUBFAMILY-RELATED // SUBFAMILY NOT NAMED
DNA binding /replication/TF	Dusal.0272s00012	Dunaliella salina	(1 of 24) PTHR18937 - STRUCTURAL MAINTENANCE OF CHROMOSOMES SMC FAMILY MEMBER
DNA binding /replication/TF	Dusal.0302s00002	Dunaliella salina	(1 of 10) PTHR10641 - MYB-LIKE DNA-BINDING PROTEIN MYB
DNA binding /replication/TF	Dusal.0320s00012	Dunaliella salina	(1 of 7) PF00320 - GATA zinc finger (GATA)
DNA binding /replication/TF	Dusal.0326s00008	Dunaliella salina	(1 of 57) 2.1.1.43 - Histone-lysine N-methyltransferase / Protein-lysine N-methyltransferase
DNA binding /replication/TF	Dusal.0349s00016	Dunaliella salina	(1 of 1) PTHR11850 - HOMEOBOX PROTEIN TRANSCRIPTION FACTORS
DNA binding /replication/TF	Dusal.0351s00003	Dunaliella salina	(1 of 1) PTHR10799:SF695 - RING-FINGER, DEAD-LIKE HELICASE, PHD AND SNF2 DOMAIN-CONTAINING PROTEIN
DNA binding /replication/TF	Dusal.0387s00009	Dunaliella salina	(1 of 1) K17815 - exonuclease V [EC:3.1.-.-] (EXO5)
DNA binding /replication/TF	Dusal.0407s00008	Dunaliella salina	(1 of 1) K10730 - ATP-dependent DNA helicase Q4 [EC:3.6.4.12] (RECQL4)
DNA binding /replication/TF	Dusal.0415s00011	Dunaliella salina	(1 of 1) PTHR15856 - PHD FINGER PROTEIN 20-RELATED
DNA binding /replication/TF	Dusal.0427s00014	Dunaliella salina	(1 of 1) PF15996 - Arginine/serine-rich protein PNISR (PNISR)
DNA binding /replication/TF	Dusal.0447s00003	Dunaliella salina	(1 of 1) PF02892 - BED zinc finger (zf-BED)
DNA binding /replication/TF	Dusal.0447s00004	Dunaliella salina	(1 of 2) K10848 - DNA excision repair protein ERCC-4 (ERCC4, XPF)
DNA binding /replication/TF	Dusal.0481s00008	Dunaliella salina	(1 of 1) PTHR31065:SF14 - PLATZ TRANSCRIPTION FACTOR FAMILY PROTEIN
DNA binding /replication/TF	Dusal.0483s00004	Dunaliella salina	(1 of 2) PTHR23002 - ZINC FINGER CCHC DOMAIN CONTAINING PROTEIN
DNA binding /replication/TF	Dusal.0492s00001	Dunaliella salina	(1 of 110) 3.6.4.12 - DNA helicase
DNA binding /replication/TF	Dusal.0514s00001	Dunaliella salina	(1 of 1) PTHR22597 - POLYCOMB GROUP PROTEIN
DNA binding /replication/TF	Dusal.0522s00008	Dunaliella salina	(1 of 1) PTHR23273:SF12 - REPLICATION PROTEIN A 70 KDA DNA-BINDING SUBUNIT C-RELATED
DNA binding /replication/TF	Dusal.0545s00006	Dunaliella salina	(1 of 1) PTHR24098:SF4 - ACYL-COA N-ACYLTRANSFERASE WITH RING/FYVE/PHD-TYPE ZINC FINGER DOMAIN-RELATED
DNA binding /replication/TF	Dusal.0553s00007	Dunaliella salina	(1 of 4) PTHR23389 - CHROMOSOME TRANSMISSION FIDELITY FACTOR 18
DNA binding /replication/TF	Dusal.0560s00008	Dunaliella salina	(1 of 2) PF03457 - Helicase associated domain (HA)
DNA binding /replication/TF	Dusal.0608s00006	Dunaliella salina	(1 of 24) PTHR18937 - STRUCTURAL MAINTENANCE OF CHROMOSOMES SMC FAMILY MEMBER
DNA binding /replication/TF	Dusal.0622s00009	Dunaliella salina	(1 of 1) PTHR10799:SF731 - SWI/SNF-RELATED MATRIX-ASSOCIATED ACTIN-DEPENDENT REGULATOR OF CHROMATIN SUBFAMILY A-LIKE PROTEIN 1
DNA binding /replication/TF	Dusal.0676s00009	Dunaliella salina	(1 of 1) K10772 - AP endonuclease 2 (APEX2)
DNA binding /replication/TF	Dusal.0693s00012	Dunaliella salina	(1 of 1) PTHR11059 - DNA REPAIR PROTEIN RECN
DNA binding /replication/TF	Dusal.0696s00004	Dunaliella salina	(1 of 1) PTHR23329//PTHR23329:SF9 - TUFTELIN-INTERACTING PROTEIN 11-RELATED // SUBFAMILY NOT NAMED
DNA binding /replication/TF	Dusal.0741s00006	Dunaliella salina	(1 of 1) PTHR11584:SF381 - PROTEIN PQN-80, ISOFORM B
DNA binding /replication/TF	Dusal.0747s00004	Dunaliella salina	(1 of 1) PTHR30195 - TYPE I SITE-SPECIFIC DEOXYRIBONUCLEASE PROTEIN SUBUNIT M AND R
DNA binding /replication/TF	Dusal.0780s00002	Dunaliella salina	(1 of 1) PTHR23153:SF37 - DNA DAMAGE RESPONSE PROTEIN WSS1
DNA binding /replication/TF	Dusal.0865s00004	Dunaliella salina	(1 of 1) PTHR10459:SF38 - DNA LIGASE
DNA binding /replication/TF	Dusal.0975s00006	Dunaliella salina	(1 of 24) PTHR18937 - STRUCTURAL MAINTENANCE OF CHROMOSOMES SMC FAMILY MEMBER
DNA binding /replication/TF	Dusal.1006s00006	Dunaliella salina	(1 of 1) K03515 - DNA repair protein REV1 (REV1)
DNA binding /replication/TF	Dusal.1032s00002	Dunaliella salina	(1 of 3) PTHR23274//PTHR23274:SF14 - DNA HELICASE-RELATED
DNA binding /replication/TF	Dusal.1053s00003	Dunaliella salina	(1 of 11) PTHR22884 - SET DOMAIN PROTEINS
DNA binding /replication/TF	Dusal.1248s00003	Dunaliella salina	(1 of 3) PTHR22938 - ZINC FINGER PROTEIN 598
DNA binding /replication/TF	Dusal.1402s00001	Dunaliella salina	(1 of 2) PTHR11076:SF12 - DNA REPAIR PROTEIN REV1
DNA binding /replication/TF	Dusal.2716s00001	Dunaliella salina	(1 of 42) 2.7.7.7 - DNA-directed DNA polymerase / DNA-dependent DNA polymerase
DNA binding /replication/TF	Dusal.0170s00002	Dunaliella salina	(1 of 1) PTHR12389 - ZINC FINGER PROTEIN 294
DNA binding /replication/TF	Brara.A03825	Brassica rapa	(1 of 2) PTHR15572 - GLIOMA TUMOR SUPPRESSOR CANDIDATE REGION GENE 1
DNA binding /replication/TF	Brara.B00360	Brassica rapa	(1 of 4) PTHR32467:SF33 - AP2-LIKE ETHYLENE-RESPONSIVE TRANSCRIPTION FACTOR AIL6-RELATED
DNA binding /replication/TF	Brara.B02025	Brassica rapa	(1 of 3) PTHR10799//PTHR10799:SF783 - SWI/SNF-RELATED MATRIX-ASSOCIATED ACTIN-DEPENDENT REGULATOR OF CHROMATIN SUBFAMILY-RELATED // SUBFAMILY NOT NAMED
DNA binding /replication/TF	Brara.B03164	Brassica rapa	(1 of 3) PTHR11945:SF194 - AGAMOUS-LIKE MADS-BOX PROTEIN AGL3-RELATED
DNA binding /replication/TF	Brara.C02093	Brassica rapa	(1 of 2) PTHR32246:SF15 - CALCIUM-DEPENDENT LIPID-BINDING (CALB DOMAIN) FAMILY PROTEIN
DNA binding /replication/TF	Brara.C04242	Brassica rapa	(1 of 2) PTHR12565:SF165 - TRANSCRIPTION FACTOR PIF7
DNA binding /replication/TF	Brara.D01912	Brassica rapa	(1 of 4) PTHR13690:SF80 - TRANSCRIPTION FACTOR POSF21-RELATED
DNA binding /replication/TF	Brara.D02477	Brassica rapa	(1 of 94) PF00170 - bZIP transcription factor (bZIP_1)
DNA binding /replication/TF	Brara.D02781	Brassica rapa	(1 of 7) 3.6.4.11 - Nucleoplasmin ATPase
DNA binding /replication/TF	Brara.E00180	Brassica rapa	(1 of 94) PF00170 - bZIP transcription factor (bZIP_1)
DNA binding /replication/TF	Brara.E01224	Brassica rapa	(1 of 4) PTHR13690:SF80 - TRANSCRIPTION FACTOR POSF21-RELATED
DNA binding /replication/TF	Brara.F01566	Brassica rapa	(1 of 2) PTHR12802:SF41 - BRAHMA ASSOCIATED PROTEIN 155 KDA
DNA binding /replication/TF	Brara.G03125	Brassica rapa	(1 of 3) PTHR10799//PTHR10799:SF783 - SWI/SNF-RELATED MATRIX-ASSOCIATED ACTIN-DEPENDENT REGULATOR OF CHROMATIN SUBFAMILY-RELATED // SUBFAMILY NOT NAMED
DNA binding /replication/TF	Brara.H02974	Brassica rapa	(1 of 4) PTHR13690:SF80 - TRANSCRIPTION FACTOR POSF21-RELATED
DNA binding /replication/TF	Brara.I00996	Brassica rapa	(1 of 1) PF00642//PF02201//PF02213//PF03126 - Zinc finger C-x8-C-x5-C-x3-H type (and similar) (zf-CCCH) // SWIB/MDM2 domain (SWIB) // GYF domain (GYF) // Plus-3 domain (Plus-3)
DNA binding /replication/TF	Brara.J00415	Brassica rapa	(1 of 4) PTHR13690:SF80 - TRANSCRIPTION FACTOR POSF21-RELATED
DNA binding /replication/TF	Brara.J01800	Brassica rapa	(1 of 2) PTHR15572 - GLIOMA TUMOR SUPPRESSOR CANDIDATE REGION GENE 1
DNA binding /replication/TF	Brara.J02034	Brassica rapa	(1 of 2) K11650 - SWI/SNF-related matrix-associated actin-dependent regulator of chromatin subfamily D (SMARCD)
DNA binding /replication/TF	Brara.J02507	Brassica rapa	(1 of 279) PF00847 - AP2 domain (AP2)
DNA binding /replication/TF	Brara.K00367	Brassica rapa	(1 of 8) PTHR10593:SF38 - C2H2-LIKE ZINC FINGER PROTEIN-RELATED
DNA binding /replication/TF	Brara.B00905	Brassica rapa	(1 of 3) PTHR31384:SF21 - AUXIN RESPONSE FACTOR 19-RELATED
DNA binding /replication/TF	Brara.F01355	Brassica rapa	(1 of 3) PTHR31384:SF21 - AUXIN RESPONSE FACTOR 19-RELATED
DNA binding /replication/TF	Brara.J01551	Brassica rapa	(1 of 3) PTHR31384:SF21 - AUXIN RESPONSE FACTOR 19-RELATED
DNA binding /replication/TF	evm_27.TU.AmTr_v1.0_scaffold00007.146	Amborella trichopoda	(1 of 1) PTHR12436//PTHR12436:SF20 - 80 KDA MCM3-ASSOCIATED PROTEIN // SUBFAMILY NOT NAMED
DNA binding /replication/TF	evm_27.TU.AmTr_v1.0_scaffold00048.172	Amborella trichopoda	(1 of 1) PTHR23273:SF12 - REPLICATION PROTEIN A 70 KDA DNA-BINDING SUBUNIT C-RELATED
DNA binding /replication/TF	evm_27.TU.AmTr_v1.0_scaffold04035.1	Amborella trichopoda	(1 of 27) PF00098 - Zinc knuckle (zf-CCHC)
DNA binding /replication/TF	evm_27.TU.AmTr_v1.0_scaffold00025.251	Amborella trichopoda	(1 of 6) PF02309//PF02362//PF06507 - AUX/IAA family (AUX_IAA) // B3 DNA binding domain (B3) // Auxin response factor (Auxin_resp)
DNA binding /replication/TF	evm_27.TU.AmTr_v1.0_scaffold00092.36	Amborella trichopoda	(1 of 1) PTHR31384:SF3 - AUXIN RESPONSE FACTOR 6
DNA binding /replication/TF	evm_27.TU.AmTr_v1.0_scaffold00007.382	Amborella trichopoda	(1 of 1) PTHR31384:SF21 - AUXIN RESPONSE FACTOR 19-RELATED
DNA binding /replication/TF	Phvul.001G137500	Phaseolus vulgaris	(1 of 17) K09285 - AP2-like factor, ANT lineage (OVM, ANT)
DNA binding /replication/TF	Phvul.004G151300	Phaseolus vulgaris	(1 of 2) PTHR11467//PTHR11467:SF33 - HISTONE H1/H5 // SUBFAMILY NOT NAMED
DNA binding /replication/TF	Phvul.005G153900	Phaseolus vulgaris	(1 of 2) PTHR13690:SF80 - TRANSCRIPTION FACTOR POSF21-RELATED
DNA binding /replication/TF	Phvul.010G125600	Phaseolus vulgaris	(1 of 2) PTHR10799//PTHR10799:SF783 - SWI/SNF-RELATED MATRIX-ASSOCIATED ACTIN-DEPENDENT REGULATOR OF CHROMATIN SUBFAMILY-RELATED // SUBFAMILY NOT NAMED
DNA binding /replication/TF	Phvul.011G016900	Phaseolus vulgaris	(1 of 1) PTHR15572 - GLIOMA TUMOR SUPPRESSOR CANDIDATE REGION GENE 1
DNA binding /replication/TF	Phvul.011G053500	Phaseolus vulgaris	(1 of 2) PTHR13690:SF80 - TRANSCRIPTION FACTOR POSF21-RELATED
DNA binding /replication/TF	Phvul.002G177600	Phaseolus vulgaris	(1 of 2) PTHR31384:SF3 - AUXIN RESPONSE FACTOR 6
DNA binding /replication/TF	Phvul.003G128800	Phaseolus vulgaris	(1 of 2) PTHR31384:SF21 - AUXIN RESPONSE FACTOR 19-RELATED
DNA binding /replication/TF	Phvul.004G177600	Phaseolus vulgaris	(1 of 17) PF02309//PF02362//PF06507 - AUX/IAA family (AUX_IAA) // B3 DNA binding domain (B3) // Auxin response factor (Auxin_resp)
DNA binding /replication/TF	Phvul.009G224800	Phaseolus vulgaris	(1 of 2) PTHR31384:SF21 - AUXIN RESPONSE FACTOR 19-RELATED
DNA binding /replication/TF	Brast02G297500	Brachypodium stacei	(1 of 1) PTHR13516:SF3 - ALBA DNA/RNA-BINDING PROTEIN
DNA binding /replication/TF	Brast02G344900	Brachypodium stacei	(1 of 3) PF07524 - Bromodomain associated (Bromo_TP)
DNA binding /replication/TF	Brast02G361100	Brachypodium stacei	(1 of 29) PF02701 - Dof domain, zinc finger (zf-Dof)
DNA binding /replication/TF	Brast03G111700	Brachypodium stacei	(1 of 1) PTHR10799//PTHR10799:SF615 - SWI/SNF-RELATED MATRIX-ASSOCIATED ACTIN-DEPENDENT REGULATOR OF CHROMATIN SUBFAMILY-RELATED // SUBFAMILY NOT NAMED
DNA binding /replication/TF	Brast03G155800	Brachypodium stacei	(1 of 18) PF12874 - Zinc-finger of C2H2 type (zf-met)
DNA binding /replication/TF	Brast03G271500	Brachypodium stacei	(1 of 1) PTHR13844//PTHR13844:SF10 - BRG-1 ASSOCIATED FACTOR 60 BAF60 // SUBFAMILY NOT NAMED
DNA binding /replication/TF	Brast05G019300	Brachypodium stacei	(1 of 2) PTHR13690:SF86 - TRANSCRIPTION FACTOR VIP1
DNA binding /replication/TF	Brast05G182100	Brachypodium stacei	(1 of 3) PTHR13690:SF80 - TRANSCRIPTION FACTOR POSF21-RELATED
DNA binding /replication/TF	Brast05G261100	Brachypodium stacei	(1 of 2) PTHR13690:SF86 - TRANSCRIPTION FACTOR VIP1
DNA binding /replication/TF	Brast04G307600	Brachypodium stacei	(1 of 15) PF02309//PF02362//PF06507 - AUX/IAA family (AUX_IAA) // B3 DNA binding domain (B3) // Auxin response factor (Auxin_resp)
DNA binding /replication/TF	Brast07G065300	Brachypodium stacei	(1 of 1) PTHR31384:SF21 - AUXIN RESPONSE FACTOR 19-RELATED
DNA binding /replication/TF	Cagra.10399s0013	Capsella grandiflora	(1 of 1) PTHR32467:SF22 - AP2-LIKE ETHYLENE-RESPONSIVE TRANSCRIPTION FACTOR PLT1
DNA binding /replication/TF	Carubv10001071m.g	Capsella rubella	(1 of 2) PTHR15572 - GLIOMA TUMOR SUPPRESSOR CANDIDATE REGION GENE 1
DNA binding /replication/TF	Carubv10004889m.g	Capsella rubella	(1 of 2) PTHR31500:SF17 - AT HOOK MOTIF DNA-BINDING FAMILY PROTEIN
DNA binding /replication/TF	Carubv10008993m.g	Capsella rubella	(1 of 2) PTHR13690:SF80 - TRANSCRIPTION FACTOR POSF21-RELATED
DNA binding /replication/TF	Carubv10009419m.g	Capsella rubella	(1 of 1) PTHR11945:SF156 - MADS-BOX PROTEIN-RELATED
DNA binding /replication/TF	Carubv10012527m.g	Capsella rubella	(1 of 1) PTHR12802:SF41 - BRAHMA ASSOCIATED PROTEIN 155 KDA
DNA binding /replication/TF	Carubv10012799m.g	Capsella rubella	(1 of 2) PTHR22884:SF374 - ZINC FINGER CCCH DOMAIN-CONTAINING PROTEIN 19-RELATED
DNA binding /replication/TF	Carubv10015200m.g	Capsella rubella	(1 of 2) PTHR15572 - GLIOMA TUMOR SUPPRESSOR CANDIDATE REGION GENE 1
DNA binding /replication/TF	Carubv10015558m.g	Capsella rubella	(1 of 1) PTHR32467:SF22 - AP2-LIKE ETHYLENE-RESPONSIVE TRANSCRIPTION FACTOR PLT1
DNA binding /replication/TF	Carubv10017787m.g	Capsella rubella	(1 of 4) PTHR11945:SF194 - AGAMOUS-LIKE MADS-BOX PROTEIN AGL3-RELATED
DNA binding /replication/TF	Carubv10019669m.g	Capsella rubella	(1 of 2) PTHR10799//PTHR10799:SF783 - SWI/SNF-RELATED MATRIX-ASSOCIATED ACTIN-DEPENDENT REGULATOR OF CHROMATIN SUBFAMILY-RELATED // SUBFAMILY NOT NAMED
DNA binding /replication/TF	Carubv10022497m.g	Capsella rubella	(1 of 1) K16251 - DNA-directed RNA polymerase V subunit 1 [EC:2.7.7.6] (NRPE1)
DNA binding /replication/TF	Carubv10022501m.g	Capsella rubella	(1 of 1) PTHR10799:SF577 - PROTEIN TAF-3, ISOFORM A
DNA binding /replication/TF	Carubv10023364m.g	Capsella rubella	(1 of 2) PTHR13690:SF80 - TRANSCRIPTION FACTOR POSF21-RELATED
DNA binding /replication/TF	Carubv10025177m.g	Capsella rubella	(1 of 1) PTHR32246:SF15 - CALCIUM-DEPENDENT LIPID-BINDING (CALB DOMAIN) FAMILY PROTEIN
DNA binding /replication/TF	Carubv10025182m.g	Capsella rubella	(1 of 59) PF00170 - bZIP transcription factor (bZIP_1)
DNA binding /replication/TF	Carubv10027660m.g	Capsella rubella	(1 of 1) PTHR12565:SF165 - TRANSCRIPTION FACTOR PIF7
DNA binding /replication/TF	Carubv10000065m.g	Capsella rubella	(1 of 2) PTHR31384:SF21 - AUXIN RESPONSE FACTOR 19-RELATED
DNA binding /replication/TF	Carubv10008159m.g	Capsella rubella	(1 of 2) PTHR31384:SF21 - AUXIN RESPONSE FACTOR 19-RELATED
DNA binding /replication/TF	Carubv10008239m.g	Capsella rubella	(1 of 1) PTHR31384:SF3 - AUXIN RESPONSE FACTOR 6
DNA binding /replication/TF	Ciclev10001715m.g	Citrus clementina	(1 of 1) PTHR13690:SF86 - TRANSCRIPTION FACTOR VIP1
DNA binding /replication/TF	Ciclev10003120m.g	Citrus clementina	(1 of 3) PTHR22952:SF137 - ABSCISIC ACID-INSENSITIVE 5-LIKE PROTEIN 2
DNA binding /replication/TF	Ciclev10005095m.g	Citrus clementina	(1 of 1) PTHR32096:SF22 - WRKY TRANSCRIPTION FACTOR 27-RELATED
DNA binding /replication/TF	Ciclev10015437m.g	Citrus clementina	(1 of 104) PF00010 - Helix-loop-helix DNA-binding domain (HLH)
DNA binding /replication/TF	Ciclev10018446m.g	Citrus clementina	(1 of 2) 3.6.4.11 - Nucleoplasmin ATPase
DNA binding /replication/TF	Ciclev10020263m.g	Citrus clementina	(1 of 2) PTHR13690:SF80 - TRANSCRIPTION FACTOR POSF21-RELATED
DNA binding /replication/TF	Ciclev10024725m.g	Citrus clementina	(1 of 2) PTHR10799//PTHR10799:SF783 - SWI/SNF-RELATED MATRIX-ASSOCIATED ACTIN-DEPENDENT REGULATOR OF CHROMATIN SUBFAMILY-RELATED // SUBFAMILY NOT NAMED
DNA binding /replication/TF	Ciclev10028658m.g	Citrus clementina	(1 of 200) PF00249 - Myb-like DNA-binding domain (Myb_DNA-binding)
DNA binding /replication/TF	Ciclev10031361m.g	Citrus clementina	(1 of 1) PTHR22952//PTHR22952:SF151 - CAMP-RESPONSE ELEMENT BINDING PROTEIN-RELATED // SUBFAMILY NOT NAMED
DNA binding /replication/TF	Ciclev10031859m.g	Citrus clementina	(1 of 1) PTHR15572 - GLIOMA TUMOR SUPPRESSOR CANDIDATE REGION GENE 1
DNA binding /replication/TF	Ciclev10007286m.g	Citrus clementina	(1 of 1) PTHR31384:SF21 - AUXIN RESPONSE FACTOR 19-RELATED
DNA binding /replication/TF	Ciclev10007292m.g	Citrus clementina	(1 of 11) PF02309//PF02362//PF06507 - AUX/IAA family (AUX_IAA) // B3 DNA binding domain (B3) // Auxin response factor (Auxin_resp)
DNA binding /replication/TF	Ciclev10014198m.g	Citrus clementina	(1 of 1) PTHR31384:SF3 - AUXIN RESPONSE FACTOR 6
DNA binding /replication/TF	Thhalv10004458m.g	Eutrema salsugineum	(1 of 1) PTHR12565:SF165 - TRANSCRIPTION FACTOR PIF7
DNA binding /replication/TF	Thhalv10004767m.g	Eutrema salsugineum	(1 of 1) PTHR11945:SF194 - AGAMOUS-LIKE MADS-BOX PROTEIN AGL3-RELATED
DNA binding /replication/TF	Thhalv10006819m.g	Eutrema salsugineum	(1 of 1) PTHR12802:SF41 - BRAHMA ASSOCIATED PROTEIN 155 KDA
DNA binding /replication/TF	Thhalv10007692m.g	Eutrema salsugineum	(1 of 2) PTHR13690:SF80 - TRANSCRIPTION FACTOR POSF21-RELATED
DNA binding /replication/TF	Thhalv10012854m.g	Eutrema salsugineum	(1 of 19) K11420 - euchromatic histone-lysine N-methyltransferase (EHMT)
DNA binding /replication/TF	Thhalv10013213m.g	Eutrema salsugineum	(1 of 1) K11650 - SWI/SNF-related matrix-associated actin-dependent regulator of chromatin subfamily D (SMARCD)
DNA binding /replication/TF	Thhalv10013879m.g	Eutrema salsugineum	(1 of 2) PTHR15572 - GLIOMA TUMOR SUPPRESSOR CANDIDATE REGION GENE 1
DNA binding /replication/TF	Thhalv10016136m.g	Eutrema salsugineum	(1 of 3) PTHR22884:SF374 - ZINC FINGER CCCH DOMAIN-CONTAINING PROTEIN 19-RELATED
DNA binding /replication/TF	Thhalv10016790m.g	Eutrema salsugineum	(1 of 2) PTHR13690:SF80 - TRANSCRIPTION FACTOR POSF21-RELATED
DNA binding /replication/TF	Thhalv10016801m.g	Eutrema salsugineum	(1 of 1) PTHR31500:SF0 - AT HOOK MOTIF DNA-BINDING FAMILY PROTEIN
DNA binding /replication/TF	Thhalv10016819m.g	Eutrema salsugineum	(1 of 63) PF00170 - bZIP transcription factor (bZIP_1)
DNA binding /replication/TF	Thhalv10018006m.g	Eutrema salsugineum	(1 of 2) PTHR10799//PTHR10799:SF783 - SWI/SNF-RELATED MATRIX-ASSOCIATED ACTIN-DEPENDENT REGULATOR OF CHROMATIN SUBFAMILY-RELATED // SUBFAMILY NOT NAMED
DNA binding /replication/TF	Thhalv10020382m.g	Eutrema salsugineum	(1 of 1) PTHR32467:SF22 - AP2-LIKE ETHYLENE-RESPONSIVE TRANSCRIPTION FACTOR PLT1
DNA binding /replication/TF	Thhalv10020936m.g	Eutrema salsugineum	(1 of 2) PTHR15572 - GLIOMA TUMOR SUPPRESSOR CANDIDATE REGION GENE 1
DNA binding /replication/TF	Thhalv10006635m.g	Eutrema salsugineum	(1 of 2) PTHR31384:SF21 - AUXIN RESPONSE FACTOR 19-RELATED
DNA binding /replication/TF	Thhalv10006747m.g	Eutrema salsugineum	(1 of 1) PTHR31384:SF3 - AUXIN RESPONSE FACTOR 6
DNA binding /replication/TF	Thhalv10012513m.g	Eutrema salsugineum	(1 of 2) PTHR31384:SF21 - AUXIN RESPONSE FACTOR 19-RELATED
DNA binding /replication/TF	gene00517-v1.0-hybrid	Fragaria vesca	(1 of 1) PTHR22952//PTHR22952:SF151 - CAMP-RESPONSE ELEMENT BINDING PROTEIN-RELATED // SUBFAMILY NOT NAMED
DNA binding /replication/TF	gene05389-v1.0-hybrid	Fragaria vesca	(1 of 2) PTHR10799//PTHR10799:SF783 - SWI/SNF-RELATED MATRIX-ASSOCIATED ACTIN-DEPENDENT REGULATOR OF CHROMATIN SUBFAMILY-RELATED // SUBFAMILY NOT NAMED
DNA binding /replication/TF	gene11244-v1.0-hybrid	Fragaria vesca	(1 of 2) PTHR11945:SF153 - AGAMOUS-LIKE MADS-BOX PROTEIN AGL36-RELATED
DNA binding /replication/TF	gene11690-v1.0-hybrid	Fragaria vesca	(1 of 1) KOG0919 - C-5 cytosine-specific DNA methylase
DNA binding /replication/TF	gene17698-v1.0-hybrid	Fragaria vesca	(1 of 5) PTHR31657:SF9 - ETHYLENE-RESPONSIVE TRANSCRIPTION FACTOR CRF5-RELATED
DNA binding /replication/TF	gene23358-v1.0-hybrid	Fragaria vesca	(1 of 1) PTHR12436//PTHR12436:SF20 - 80 KDA MCM3-ASSOCIATED PROTEIN // SUBFAMILY NOT NAMED
DNA binding /replication/TF	gene23487-v1.0-hybrid	Fragaria vesca	(1 of 1) PTHR13690:SF80 - TRANSCRIPTION FACTOR POSF21-RELATED
DNA binding /replication/TF	gene25959-v1.0-hybrid	Fragaria vesca	(1 of 2) PTHR31429:SF1 - WRKY FAMILY TRANSCRIPTION FACTOR-RELATED
DNA binding /replication/TF	gene30680-v1.0-hybrid	Fragaria vesca	(1 of 2) PTHR13780:SF54 - SUCROSE NONFERMENTING 4-LIKE PROTEIN
DNA binding /replication/TF	gene12224-v1.0-hybrid	Fragaria vesca	(1 of 7) PF02309//PF02362//PF06507 - AUX/IAA family (AUX_IAA) // B3 DNA binding domain (B3) // Auxin response factor (Auxin_resp)
DNA binding /replication/TF	gene12917-v1.0-hybrid	Fragaria vesca	(1 of 1) PTHR31384:SF21 - AUXIN RESPONSE FACTOR 19-RELATED
DNA binding /replication/TF	gene32595-v1.0-hybrid	Fragaria vesca	(1 of 2) PTHR31734:SF30 - AUXIN-RESPONSIVE PROTEIN IAA14-RELATED
DNA binding /replication/TF	Glyma.01G021600	Glycine max	(M=10) PF07524 - Bromodomain associated
DNA binding /replication/TF	Glyma.04G039300	Glycine max	(1 of 2) PTHR22952//PTHR22952:SF194 - CAMP-RESPONSE ELEMENT BINDING PROTEIN-RELATED // SUBFAMILY NOT NAMED
DNA binding /replication/TF	Glyma.06G040400	Glycine max	(1 of 2) PTHR22952//PTHR22952:SF194 - CAMP-RESPONSE ELEMENT BINDING PROTEIN-RELATED // SUBFAMILY NOT NAMED
DNA binding /replication/TF	Glyma.07G042100	Glycine max	(1 of 4) PTHR10799//PTHR10799:SF783 - SWI/SNF-RELATED MATRIX-ASSOCIATED ACTIN-DEPENDENT REGULATOR OF CHROMATIN SUBFAMILY-RELATED // SUBFAMILY NOT NAMED
DNA binding /replication/TF	Glyma.07G050600	Glycine max	(1 of 3) PTHR31989:SF45 - NAC DOMAIN-CONTAINING PROTEIN 43-RELATED
DNA binding /replication/TF	Glyma.09G177500	Glycine max	(1 of 1) KOG4012 - Histone H1
DNA binding /replication/TF	Glyma.09G223000	Glycine max	(1 of 2) PTHR15572 - GLIOMA TUMOR SUPPRESSOR CANDIDATE REGION GENE 1
DNA binding /replication/TF	Glyma.11G126600	Glycine max	(1 of 4) PTHR13690:SF80 - TRANSCRIPTION FACTOR POSF21-RELATED
DNA binding /replication/TF	Glyma.11G131900	Glycine max	(1 of 2) PTHR32467:SF22 - AP2-LIKE ETHYLENE-RESPONSIVE TRANSCRIPTION FACTOR PLT1
DNA binding /replication/TF	Glyma.12G051200	Glycine max	(1 of 4) PTHR13690:SF80 - TRANSCRIPTION FACTOR POSF21-RELATED
DNA binding /replication/TF	Glyma.12G056300	Glycine max	(1 of 1) PTHR32467:SF12 - AP2-LIKE ETHYLENE-RESPONSIVE TRANSCRIPTION FACTOR PLT2
DNA binding /replication/TF	Glyma.13G271700	Glycine max	(1 of 7) PTHR31072:SF3 - TRANSCRIPTION FACTOR TCP10-RELATED
DNA binding /replication/TF	Glyma.16G010400	Glycine max	(1 of 4) PTHR10799//PTHR10799:SF783 - SWI/SNF-RELATED MATRIX-ASSOCIATED ACTIN-DEPENDENT REGULATOR OF CHROMATIN SUBFAMILY-RELATED // SUBFAMILY NOT NAMED
DNA binding /replication/TF	Glyma.16G019400	Glycine max	(1 of 1) PTHR31989:SF39 - NAC DOMAIN-CONTAINING PROTEIN 12
DNA binding /replication/TF	Glyma.16G164800	Glycine max	(1 of 354) PF00847 - AP2 domain (AP2)
DNA binding /replication/TF	Glyma.01G002100	Glycine max	(1 of 36) PF02309//PF02362//PF06507 - AUX/IAA family (AUX_IAA) // B3 DNA binding domain (B3) // Auxin response factor (Auxin_resp)
DNA binding /replication/TF	Glyma.05G143800	Glycine max	(1 of 4) PTHR31384:SF3 - AUXIN RESPONSE FACTOR 6
DNA binding /replication/TF	Glyma.07G130400	Glycine max	(1 of 36) PF02309//PF02362//PF06507 - AUX/IAA family (AUX_IAA) // B3 DNA binding domain (B3) // Auxin response factor (Auxin_resp)
DNA binding /replication/TF	Glyma.08G100100	Glycine max	(1 of 4) PTHR31384:SF3 - AUXIN RESPONSE FACTOR 6
DNA binding /replication/TF	Glyma.09G072200	Glycine max	(1 of 4) PTHR31384:SF21 - AUXIN RESPONSE FACTOR 19-RELATED
DNA binding /replication/TF	Glyma.11G204200	Glycine max	(1 of 6) PTHR31384:SF2 - AUXIN RESPONSE FACTOR 8
DNA binding /replication/TF	Glyma.13G112600	Glycine max	(1 of 4) PTHR31384:SF21 - AUXIN RESPONSE FACTOR 19-RELATED
DNA binding /replication/TF	Glyma.13G221400	Glycine max	(1 of 4) PTHR31384:SF3 - AUXIN RESPONSE FACTOR 6
DNA binding /replication/TF	Glyma.15G091000	Glycine max	(1 of 4) PTHR31384:SF3 - AUXIN RESPONSE FACTOR 6
DNA binding /replication/TF	Glyma.15G181000	Glycine max	(1 of 4) PTHR31384:SF21 - AUXIN RESPONSE FACTOR 19-RELATED
DNA binding /replication/TF	Glyma.17G047100	Glycine max	(1 of 4) PTHR31384:SF21 - AUXIN RESPONSE FACTOR 19-RELATED
DNA binding /replication/TF	Glyma.18G046800	Glycine max	(1 of 6) PTHR31384:SF2 - AUXIN RESPONSE FACTOR 8
DNA binding /replication/TF	Glyma.19G143400		(1 of 2) PTHR32467:SF22 - AP2-LIKE ETHYLENE-RESPONSIVE TRANSCRIPTION FACTOR PLT1
DNA binding /replication/TF	Gorai.001G187100	Gossypium raimondii	(1 of 6) 3.6.4.11 - Nucleoplasmin ATPase
DNA binding /replication/TF	Gorai.001G233800	Gossypium raimondii	(1 of 6) 3.6.4.11 - Nucleoplasmin ATPase
DNA binding /replication/TF	Gorai.003G058500	Gossypium raimondii	(1 of 2) PTHR15572 - GLIOMA TUMOR SUPPRESSOR CANDIDATE REGION GENE 1
DNA binding /replication/TF	Gorai.006G141000	Gossypium raimondii	(1 of 2) PTHR22952//PTHR22952:SF151 - CAMP-RESPONSE ELEMENT BINDING PROTEIN-RELATED // SUBFAMILY NOT NAMED
DNA binding /replication/TF	Gorai.007G155000	Gossypium raimondii	(1 of 6) 3.6.4.11 - Nucleoplasmin ATPase
DNA binding /replication/TF	Gorai.007G295600	Gossypium raimondii	(1 of 4) PTHR10252//PTHR10252:SF49 - HISTONE-LIKE TRANSCRIPTION FACTOR CCAAT-RELATED // SUBFAMILY NOT NAMED
DNA binding /replication/TF	Gorai.009G145100	Gossypium raimondii	(1 of 2) PF12090 - Spt20 family (Spt20)
DNA binding /replication/TF	Gorai.010G174200	Gossypium raimondii	(1 of 4) PTHR10799//PTHR10799:SF783 - SWI/SNF-RELATED MATRIX-ASSOCIATED ACTIN-DEPENDENT REGULATOR OF CHROMATIN SUBFAMILY-RELATED // SUBFAMILY NOT NAMED
DNA binding /replication/TF	Gorai.013G184600	Gossypium raimondii	(1 of 2) PTHR15572 - GLIOMA TUMOR SUPPRESSOR CANDIDATE REGION GENE 1
DNA binding /replication/TF	Gorai.001G017000	Gossypium raimondii	(1 of 2) PTHR31384:SF21 - AUXIN RESPONSE FACTOR 19-RELATED
DNA binding /replication/TF	Gorai.008G097200	Gossypium raimondii	(1 of 23) PF02309//PF02362//PF06507 - AUX/IAA family (AUX_IAA) // B3 DNA binding domain (B3) // Auxin response factor (Auxin_resp)
DNA binding /replication/TF	Gorai.009G037100	Gossypium raimondii	(1 of 2) PTHR31384:SF21 - AUXIN RESPONSE FACTOR 19-RELATED
DNA binding /replication/TF	Gorai.009G152700	Gossypium raimondii	(1 of 2) PTHR31384:SF3 - AUXIN RESPONSE FACTOR 6
DNA binding /replication/TF	Gorai.010G091300	Gossypium raimondii	(1 of 23) PF02309//PF02362//PF06507 - AUX/IAA family (AUX_IAA) // B3 DNA binding domain (B3) // Auxin response factor (Auxin_resp)
DNA binding /replication/TF	Gorai.011G048200	Gossypium raimondii	(1 of 2) PTHR31384:SF3 - AUXIN RESPONSE FACTOR 6
DNA binding /replication/TF	Lus10001272.g	Linum ussitatissimum	(1 of 2) PF00271//PF00397//PF04851 - Helicase conserved C-terminal domain (Helicase_C) // WW domain (WW) // Type III restriction enzyme, res subunit (ResIII)
DNA binding /replication/TF	Lus10001973.g	Linum ussitatissimum	(1 of 2) PTHR12436//PTHR12436:SF20 - 80 KDA MCM3-ASSOCIATED PROTEIN // SUBFAMILY NOT NAMED
DNA binding /replication/TF	Lus10004468.g	Linum ussitatissimum	(1 of 4) PTHR10252//PTHR10252:SF49 - HISTONE-LIKE TRANSCRIPTION FACTOR CCAAT-RELATED // SUBFAMILY NOT NAMED
DNA binding /replication/TF	Lus10008132.g	Linum ussitatissimum	(1 of 2) PTHR13526 - P38 INTERACTING PROTEIN
DNA binding /replication/TF	Lus10009474.g	Linum ussitatissimum	(1 of 2) PF00271//PF00397//PF04851 - Helicase conserved C-terminal domain (Helicase_C) // WW domain (WW) // Type III restriction enzyme, res subunit (ResIII)
DNA binding /replication/TF	Lus10015322.g	Linum ussitatissimum	(1 of 6) PTHR33137:SF4 - F7H2.13 PROTEIN-RELATED
DNA binding /replication/TF	Lus10019331.g	Linum ussitatissimum	(1 of 10) K09284 - AP2-like factor, euAP2 lineage (AP2)
DNA binding /replication/TF	Lus10029939.g	Linum ussitatissimum	(1 of 4) PTHR10252//PTHR10252:SF49 - HISTONE-LIKE TRANSCRIPTION FACTOR CCAAT-RELATED // SUBFAMILY NOT NAMED
DNA binding /replication/TF	Lus10030305.g	Linum ussitatissimum	(1 of 2) PTHR12436//PTHR12436:SF20 - 80 KDA MCM3-ASSOCIATED PROTEIN // SUBFAMILY NOT NAMED
DNA binding /replication/TF	Lus10034282.g	Linum ussitatissimum	(1 of 2) PTHR12433 - PROSTATE TUMOR OVEREXPRESSED GENE 1 PTOV1
DNA binding /replication/TF	Lus10035950.g	Linum ussitatissimum	(1 of 5) PF07524 - Bromodomain associated (Bromo_TP)
DNA binding /replication/TF	Lus10036773.g	Linum ussitatissimum	(1 of 4) PTHR31719:SF40 - NAC TRANSCRIPTION FACTOR 29
DNA binding /replication/TF	Lus10037156.g	Linum ussitatissimum	(1 of 4) PTHR31719:SF40 - NAC TRANSCRIPTION FACTOR 29
DNA binding /replication/TF	Lus10023727.g	Linum ussitatissimum	(1 of 2) PTHR23354//PTHR23354:SF74 - NUCLEOLAR PROTEIN 7/ESTROGEN RECEPTOR COACTIVATOR-RELATED // SUBFAMILY NOT NAMED
DNA binding /replication/TF	Lus10017640.g	Linum ussitatissimum	(1 of 16) PF02309//PF02362//PF06507 - AUX/IAA family (AUX_IAA) // B3 DNA binding domain (B3) // Auxin response factor (Auxin_resp)
DNA binding /replication/TF	Lus10033635.g	Linum ussitatissimum	(1 of 3) PTHR31384:SF21 - AUXIN RESPONSE FACTOR 19-RELATED
DNA binding /replication/TF	MDP0000155726	Malus domestica	(1 of 2) PTHR10799//PTHR10799:SF698 - SWI/SNF-RELATED MATRIX-ASSOCIATED ACTIN-DEPENDENT REGULATOR OF CHROMATIN SUBFAMILY-RELATED // SUBFAMILY NOT NAMED
DNA binding /replication/TF	MDP0000171693	Malus domestica	(1 of 78) PF00098 - Zinc knuckle (zf-CCHC)
DNA binding /replication/TF	MDP0000176576	Malus domestica	(1 of 18) PTHR33137:SF4 - F7H2.13 PROTEIN-RELATED
DNA binding /replication/TF	MDP0000177068	Malus domestica	(1 of 4) PTHR22952//PTHR22952:SF194 - CAMP-RESPONSE ELEMENT BINDING PROTEIN-RELATED // SUBFAMILY NOT NAMED
DNA binding /replication/TF	MDP0000179119	Malus domestica	(1 of 18) PTHR33137:SF4 - F7H2.13 PROTEIN-RELATED
DNA binding /replication/TF	MDP0000188336	Malus domestica	(1 of 3) PTHR12433 - PROSTATE TUMOR OVEREXPRESSED GENE 1 PTOV1
DNA binding /replication/TF	MDP0000225068	Malus domestica	(1 of 1) PTHR15572 - GLIOMA TUMOR SUPPRESSOR CANDIDATE REGION GENE 1
DNA binding /replication/TF	MDP0000235023	Malus domestica	(1 of 3) PTHR12433 - PROSTATE TUMOR OVEREXPRESSED GENE 1 PTOV1
DNA binding /replication/TF	MDP0000250529	Malus domestica	(1 of 2) PTHR10799//PTHR10799:SF698 - SWI/SNF-RELATED MATRIX-ASSOCIATED ACTIN-DEPENDENT REGULATOR OF CHROMATIN SUBFAMILY-RELATED // SUBFAMILY NOT NAMED
DNA binding /replication/TF	MDP0000272113	Malus domestica	(1 of 1) PF00569//PF00628//PF02135//PF05368//PF08214//PF08547 - Zinc finger, ZZ type (ZZ) // PHD-finger (PHD) // TAZ zinc finger (zf-TAZ) // NmrA-like family (NmrA) // Histone acetylation protein (HAT_KAT11) // Complex I intermediate-associated protein 30 (CIA30) (CIA30)
DNA binding /replication/TF	MDP0000279191	Malus domestica	(1 of 18) PTHR33137:SF4 - F7H2.13 PROTEIN-RELATED
DNA binding /replication/TF	MDP0000280559	Malus domestica	(1 of 5) PTHR13690:SF76 - BASIC-LEUCINE ZIPPER (BZIP) TRANSCRIPTION FACTOR FAMILY PROTEIN
DNA binding /replication/TF	MDP0000280911	Malus domestica	(1 of 2) K12236 - transcriptional repressor NF-X1 [EC:6.3.2.-] (NFX1)
DNA binding /replication/TF	MDP0000282828	Malus domestica	(1 of 5) PTHR13690:SF76 - BASIC-LEUCINE ZIPPER (BZIP) TRANSCRIPTION FACTOR FAMILY PROTEIN
DNA binding /replication/TF	MDP0000296303	Malus domestica	(1 of 1) PF00170//PF03140 - bZIP transcription factor (bZIP_1) // Plant protein of unknown function (DUF247)
DNA binding /replication/TF	MDP0000305238	Malus domestica	(1 of 18) PTHR33137:SF4 - F7H2.13 PROTEIN-RELATED
DNA binding /replication/TF	MDP0000309173	Malus domestica	(1 of 1) PF00569//PF00628//PF02135//PF08214 - Zinc finger, ZZ type (ZZ) // PHD-finger (PHD) // TAZ zinc finger (zf-TAZ) // Histone acetylation protein (HAT_KAT11)
DNA binding /replication/TF	MDP0000435971	Malus domestica	(1 of 3) PTHR13690:SF80 - TRANSCRIPTION FACTOR POSF21-RELATED
DNA binding /replication/TF	MDP0000597792	Malus domestica	(1 of 1) PF00628//PF02135 - PHD-finger (PHD) // TAZ zinc finger (zf-TAZ)
DNA binding /replication/TF	MDP0000602946	Malus domestica	(1 of 2) PTHR13690:SF86 - TRANSCRIPTION FACTOR VIP1
DNA binding /replication/TF	MDP0000701734	Malus domestica	(1 of 1) PF00170//PF11523 - bZIP transcription factor (bZIP_1) // Protein of unknown function (DUF3223) (DUF3223)
DNA binding /replication/TF	MDP0000134824	Malus domestica	(1 of 17) PF02309//PF02362//PF06507 - AUX/IAA family (AUX_IAA) // B3 DNA binding domain (B3) // Auxin response factor (Auxin_resp)
DNA binding /replication/TF	MDP0000137461	Malus domestica	(1 of 4) PTHR31384:SF3 - AUXIN RESPONSE FACTOR 6
DNA binding /replication/TF	MDP0000185253	Malus domestica	(1 of 17) PF02309//PF02362//PF06507 - AUX/IAA family (AUX_IAA) // B3 DNA binding domain (B3) // Auxin response factor (Auxin_resp)
DNA binding /replication/TF	MDP0000876321	Malus domestica	(1 of 2) PTHR31384:SF21 - AUXIN RESPONSE FACTOR 19-RELATED
DNA binding /replication/TF	MDP0000886637	Malus domestica	(1 of 2) PTHR31384:SF21 - AUXIN RESPONSE FACTOR 19-RELATED
DNA binding /replication/TF	Manes.04G039500	Manihot esculenta	(1 of 2) PTHR13690:SF80 - TRANSCRIPTION FACTOR POSF21-RELATED
DNA binding /replication/TF	Manes.04G082600	Manihot esculenta	(1 of 3) PTHR13690:SF76 - BASIC-LEUCINE ZIPPER (BZIP) TRANSCRIPTION FACTOR FAMILY PROTEIN
DNA binding /replication/TF	Manes.04G148200	Manihot esculenta	(1 of 2) PTHR10799//PTHR10799:SF783 - SWI/SNF-RELATED MATRIX-ASSOCIATED ACTIN-DEPENDENT REGULATOR OF CHROMATIN SUBFAMILY-RELATED // SUBFAMILY NOT NAMED
DNA binding /replication/TF	Manes.07G106300	Manihot esculenta	(1 of 2) PTHR12436//PTHR12436:SF20 - 80 KDA MCM3-ASSOCIATED PROTEIN // SUBFAMILY NOT NAMED
DNA binding /replication/TF	Manes.08G101300	Manihot esculenta	(1 of 193) PF00847 - AP2 domain (AP2)
DNA binding /replication/TF	Manes.08G160200	Manihot esculenta	(1 of 2) PTHR15572 - GLIOMA TUMOR SUPPRESSOR CANDIDATE REGION GENE 1
DNA binding /replication/TF	Manes.09G130100	Manihot esculenta	(1 of 2) PTHR15572 - GLIOMA TUMOR SUPPRESSOR CANDIDATE REGION GENE 1
DNA binding /replication/TF	Manes.09G165000	Manihot esculenta	(1 of 6) K08066 - nuclear transcription factor Y, gamma (NFYC)
DNA binding /replication/TF	Manes.10G039400	Manihot esculenta	(1 of 2) PTHR12436//PTHR12436:SF20 - 80 KDA MCM3-ASSOCIATED PROTEIN // SUBFAMILY NOT NAMED
DNA binding /replication/TF	Manes.11G081300	Manihot esculenta	(1 of 3) PTHR13690:SF76 - BASIC-LEUCINE ZIPPER (BZIP) TRANSCRIPTION FACTOR FAMILY PROTEIN
DNA binding /replication/TF	Manes.11G123600	Manihot esculenta	(1 of 2) PTHR13690:SF80 - TRANSCRIPTION FACTOR POSF21-RELATED
DNA binding /replication/TF	Manes.17G016000	Manihot esculenta	(1 of 3) K13422 - transcription factor MYC2 (MYC2)
DNA binding /replication/TF	Manes.17G092700	Manihot esculenta	(1 of 2) K11650 - SWI/SNF-related matrix-associated actin-dependent regulator of chromatin subfamily D (SMARCD)
DNA binding /replication/TF	Manes.02G226900	Manihot esculenta	(1 of 18) PF02309//PF02362//PF06507 - AUX/IAA family (AUX_IAA) // B3 DNA binding domain (B3) // Auxin response factor (Auxin_resp)
DNA binding /replication/TF	Manes.03G043900	Manihot esculenta	(1 of 2) PTHR31384:SF21 - AUXIN RESPONSE FACTOR 19-RELATED
DNA binding /replication/TF	Manes.16G091200	Manihot esculenta	(1 of 2) PTHR31384:SF21 - AUXIN RESPONSE FACTOR 19-RELATED
DNA binding /replication/TF	Manes.17G074300	Manihot esculenta	(1 of 2) PTHR31384:SF3 - AUXIN RESPONSE FACTOR 6
DNA binding /replication/TF	Medtr1g116790	Medicago truncatula	(1 of 1) PTHR16223:SF10 - TRANSCRIPTION FACTOR BHLH128-RELATED
DNA binding /replication/TF	Medtr2g099050	Medicago truncatula	(1 of 1) PTHR13690:SF80 - TRANSCRIPTION FACTOR POSF21-RELATED
DNA binding /replication/TF	Medtr3g101780	Medicago truncatula	(1 of 1) PTHR22952//PTHR22952:SF194 - CAMP-RESPONSE ELEMENT BINDING PROTEIN-RELATED // SUBFAMILY NOT NAMED
DNA binding /replication/TF	Medtr3g465110	Medicago truncatula	(1 of 12) PF02042 - RWP-RK domain (RWP-RK)
DNA binding /replication/TF	Medtr4g103600	Medicago truncatula	(1 of 3) K11650 - SWI/SNF-related matrix-associated actin-dependent regulator of chromatin subfamily D (SMARCD)
DNA binding /replication/TF	Medtr5g074400	Medicago truncatula	(1 of 4) K13424 - WRKY transcription factor 33 (WRKY33)
DNA binding /replication/TF	Medtr6g032770	Medicago truncatula	(1 of 2) PTHR31744:SF10 - NAC DOMAIN CONTAINING PROTEIN 87
DNA binding /replication/TF	Medtr6g085130	Medicago truncatula	(1 of 7) PTHR12433 - PROSTATE TUMOR OVEREXPRESSED GENE 1 PTOV1
DNA binding /replication/TF	Medtr8g021980	Medicago truncatula	(1 of 2) PTHR10799//PTHR10799:SF783 - SWI/SNF-RELATED MATRIX-ASSOCIATED ACTIN-DEPENDENT REGULATOR OF CHROMATIN SUBFAMILY-RELATED // SUBFAMILY NOT NAMED
DNA binding /replication/TF	Medtr8g030550	Medicago truncatula	(1 of 2) PTHR10799:SF577 - PROTEIN TAF-3, ISOFORM A
DNA binding /replication/TF	Medtr2g018690	Medicago truncatula	(1 of 2) PTHR31384:SF3 - AUXIN RESPONSE FACTOR 6
DNA binding /replication/TF	Medtr2g043250	Medicago truncatula	(1 of 2) PTHR31384:SF21 - AUXIN RESPONSE FACTOR 19-RELATED
DNA binding /replication/TF	Medtr3g064050	Medicago truncatula	(1 of 2) PTHR31384:SF2 - AUXIN RESPONSE FACTOR 8
DNA binding /replication/TF	Medtr4g124900	Medicago truncatula	(1 of 2) PTHR31384:SF21 - AUXIN RESPONSE FACTOR 19-RELATED
DNA binding /replication/TF	Medtr5g076270	Medicago truncatula	(1 of 2) PTHR31384:SF2 - AUXIN RESPONSE FACTOR 8
DNA binding /replication/TF	Medtr8g079492	Medicago truncatula	(1 of 2) PTHR31384:SF3 - AUXIN RESPONSE FACTOR 6
DNA binding /replication/TF	Mapoly0001s0192	Marchantia polymorpha	(1 of 2) PF02701 - Dof domain, zinc finger (zf-Dof)
DNA binding /replication/TF	Mapoly0003s0065	Marchantia polymorpha	(1 of 7) PF08879 - WRC (WRC)
DNA binding /replication/TF	Mapoly0005s0152	Marchantia polymorpha	(1 of 1) K08066 - nuclear transcription factor Y, gamma (NFYC)
DNA binding /replication/TF	Mapoly0008s0029	Marchantia polymorpha	(1 of 1) PTHR10641:SF473 - MYB TRANSCRIPTION FACTOR
DNA binding /replication/TF	Mapoly0008s0159	Marchantia polymorpha	(1 of 2) PTHR31221:SF35 - WRKY TRANSCRIPTION FACTOR 10-RELATED
DNA binding /replication/TF	Mapoly0009s0061	Marchantia polymorpha	(1 of 1) PTHR31657:SF9 - ETHYLENE-RESPONSIVE TRANSCRIPTION FACTOR CRF5-RELATED
DNA binding /replication/TF	Mapoly0058s0031	Marchantia polymorpha	(1 of 1) PTHR10593//PTHR10593:SF32 - SERINE/THREONINE-PROTEIN KINASE RIO // SUBFAMILY NOT NAMED
DNA binding /replication/TF	Mapoly0068s0102	Marchantia polymorpha	(1 of 1) PTHR31072:SF1 - TRANSCRIPTION FACTOR TCP8
DNA binding /replication/TF	Mapoly0070s0077	Marchantia polymorpha	(1 of 1) K12617 - DNA topoisomerase 2-associated protein PAT1 (PATL1, PAT1)
DNA binding /replication/TF	Mapoly0075s0051	Marchantia polymorpha	(1 of 1) 3.6.4.11 - Nucleoplasmin ATPase
DNA binding /replication/TF	Mapoly0111s0035	Marchantia polymorpha	(1 of 1) PTHR12547:SF63 - ZINC FINGER CCCH DOMAIN-CONTAINING PROTEIN 37-RELATED
DNA binding /replication/TF	Mapoly0125s0021	Marchantia polymorpha	(1 of 1) PTHR23273:SF15 - REPLICATION PROTEIN A 70 KDA DNA-BINDING SUBUNIT A
DNA binding /replication/TF	Mapoly0155s0008	Marchantia polymorpha	(1 of 1) PTHR21654:SF13 - TRIHELIX TRANSCRIPTION FACTOR GTL1
DNA binding /replication/TF	Mapoly0166s0010	Marchantia polymorpha	(1 of 2) PTHR31190:SF30 - ETHYLENE-RESPONSIVE TRANSCRIPTION FACTOR 15-RELATED
DNA binding /replication/TF	Mapoly0172s0014	Marchantia polymorpha	(1 of 12) PF00569 - Zinc finger, ZZ type (ZZ)
DNA binding /replication/TF	Mapoly0214s0002	Marchantia polymorpha	(1 of 1) PTHR11064//PTHR11064:SF45 - CCAAT-BINDING TRANSCRIPTION FACTOR-RELATED // SUBFAMILY NOT NAMED
DNA binding /replication/TF	Mapoly1350s0001	Marchantia polymorpha	(1 of 1) PF08880 - QLQ (QLQ)
DNA binding /replication/TF	Mapoly0075s0050	Marchantia polymorpha	(1 of 3) PTHR31384:SF3 - AUXIN RESPONSE FACTOR 6
DNA binding /replication/TF	Aco003990	Ananas comosus	Transcription factor SPT20 homolog-like protein
DNA binding /replication/TF	Aco009939	Ananas comosus	Far upstream element-binding protein
DNA binding /replication/TF	Aco011109	Ananas comosus	WRKY family transcription factor family protein
DNA binding /replication/TF	Aco011303	Ananas comosus	5' exonuclease Apollo
DNA binding /replication/TF	Aco011931	Ananas comosus	Zinc finger protein
DNA binding /replication/TF	Aco012823	Ananas comosus	Squamosa promoter binding protein-like protein
DNA binding /replication/TF	Aco013149	Ananas comosus	Zinc finger CCCH domain-containing protein
DNA binding /replication/TF	Aco017732	Ananas comosus	Zinc finger CCCH domain-containing protein
DNA binding /replication/TF	Aco022002	Ananas comosus	Helicase/SANT-associated, DNA binding protein
DNA binding /replication/TF	Aco027950	Ananas comosus	WRKY family transcription factor family protein
DNA binding /replication/TF	Aco011464	Ananas comosus	Auxin response factor
DNA binding /replication/TF	Aco012988	Ananas comosus	auxin response factor 6
DNA binding /replication/TF	Solyc01g108080.2	Solanum lycopersicum	(1 of 2) PTHR22952//PTHR22952:SF194 - CAMP-RESPONSE ELEMENT BINDING PROTEIN-RELATED // SUBFAMILY NOT NAMED
DNA binding /replication/TF	Solyc03g097300.2	Solanum lycopersicum	(1 of 1) PTHR15572 - GLIOMA TUMOR SUPPRESSOR CANDIDATE REGION GENE 1
DNA binding /replication/TF	Solyc03g122020.2	Solanum lycopersicum	(1 of 3) K03126 - transcription initiation factor TFIID subunit 12 (TAF12)
DNA binding /replication/TF	Solyc05g014210.2	Solanum lycopersicum	(1 of 2) PTHR22835//PTHR22835:SF231 - ZINC FINGER FYVE DOMAIN CONTAINING PROTEIN // SUBFAMILY NOT NAMED
DNA binding /replication/TF	Solyc06g053350.2	Solanum lycopersicum	(1 of 1) PTHR13690:SF80 - TRANSCRIPTION FACTOR POSF21-RELATED
DNA binding /replication/TF	Solyc06g063010.2	Solanum lycopersicum	(1 of 2) PTHR10799//PTHR10799:SF783 - SWI/SNF-RELATED MATRIX-ASSOCIATED ACTIN-DEPENDENT REGULATOR OF CHROMATIN SUBFAMILY-RELATED // SUBFAMILY NOT NAMED
DNA binding /replication/TF	Solyc06g074120.2	Solanum lycopersicum	(1 of 3) PTHR11850//PTHR11850:SF79 - HOMEOBOX PROTEIN TRANSCRIPTION FACTORS // SUBFAMILY NOT NAMED
DNA binding /replication/TF	Solyc08g007560.1	Solanum lycopersicum	(1 of 3) PTHR31100:SF15 - AT-HOOK MOTIF NUCLEAR LOCALIZED PROTEIN 24-RELATED
DNA binding /replication/TF	Solyc08g077030.2	Solanum lycopersicum	(1 of 1) PTHR31500:SF17 - AT HOOK MOTIF DNA-BINDING FAMILY PROTEIN
DNA binding /replication/TF	Solyc10g008700.1	Solanum lycopersicum	(1 of 4) PTHR10641:SF586 - MYB TRANSCRIPTION FACTOR-RELATED
DNA binding /replication/TF	Solyc12g011200.1	Solanum lycopersicum	(1 of 3) PTHR31221:SF37 - WRKY TRANSCRIPTION FACTOR 71-RELATED
DNA binding /replication/TF	Solyc05g047460.2	Solanum lycopersicum	(1 of 12) PF02309//PF02362//PF06507 - AUX/IAA family (AUX_IAA) // B3 DNA binding domain (B3) // Auxin response factor (Auxin_resp)
DNA binding /replication/TF	Solyc07g016180.2	Solanum lycopersicum	(1 of 12) PF02309//PF02362//PF06507 - AUX/IAA family (AUX_IAA) // B3 DNA binding domain (B3) // Auxin response factor (Auxin_resp)
DNA binding /replication/TF	Solyc07g042260.2	Solanum lycopersicum	(1 of 1) PTHR31384:SF21 - AUXIN RESPONSE FACTOR 19-RELATED
DNA binding /replication/TF	Sevir.1G325700	Setaria viridis	(1 of 1) PTHR31072:SF33 - TRANSCRIPTION FACTOR TCP15
DNA binding /replication/TF	Sevir.2G284300	Setaria viridis	(1 of 2) PTHR13690:SF80 - TRANSCRIPTION FACTOR POSF21-RELATED
DNA binding /replication/TF	Sevir.3G219400	Setaria viridis	(1 of 1) PTHR12436//PTHR12436:SF20 - 80 KDA MCM3-ASSOCIATED PROTEIN // SUBFAMILY NOT NAMED
DNA binding /replication/TF	Sevir.3G327100	Setaria viridis	(1 of 2) PTHR15572 - GLIOMA TUMOR SUPPRESSOR CANDIDATE REGION GENE 1
DNA binding /replication/TF	Sevir.5G363600	Setaria viridis	(1 of 1) PTHR23111//PTHR23111:SF30 - ZINC FINGER PROTEIN // SUBFAMILY NOT NAMED
DNA binding /replication/TF	Sevir.6G137200	Setaria viridis	(1 of 1) PTHR11064//PTHR11064:SF8 - CCAAT-BINDING TRANSCRIPTION FACTOR-RELATED // PROTEIN DR1
DNA binding /replication/TF	Sevir.6G240800	Setaria viridis	(1 of 79) PF00170 - bZIP transcription factor (bZIP_1)
DNA binding /replication/TF	Sevir.7G207200	Setaria viridis	(1 of 1) PTHR22691//PTHR22691:SF8 - YEAST SPT2-RELATED // PROTEIN SPT2 HOMOLOG
DNA binding /replication/TF	Sevir.7G306300	Setaria viridis	(1 of 2) PTHR13690:SF86 - TRANSCRIPTION FACTOR VIP1
DNA binding /replication/TF	Sevir.9G000300	Setaria viridis	(1 of 32) PF00808 - Histone-like transcription factor (CBF/NF-Y) and archaeal histone (CBFD_NFYB_HMF)
DNA binding /replication/TF	Sevir.9G100700	Setaria viridis	(1 of 1) PTHR13516:SF3 - ALBA DNA/RNA-BINDING PROTEIN
DNA binding /replication/TF	Sevir.9G254200	Setaria viridis	(1 of 2) PF12090 - Spt20 family (Spt20)
DNA binding /replication/TF	Sevir.9G254400	Setaria viridis	(1 of 1) PF00642//PF02037 - Zinc finger C-x8-C-x5-C-x3-H type (and similar) (zf-CCCH) // SAP domain (SAP)
DNA binding /replication/TF	Sevir.9G371400	Setaria viridis	(1 of 3) PTHR11064//PTHR11064:SF45 - CCAAT-BINDING TRANSCRIPTION FACTOR-RELATED // SUBFAMILY NOT NAMED
DNA binding /replication/TF	Sevir.1G089100	Setaria viridis	(1 of 15) PF02309//PF02362//PF06507 - AUX/IAA family (AUX_IAA) // B3 DNA binding domain (B3) // Auxin response factor (Auxin_resp)
DNA binding /replication/TF	Sevir.3G412300	Setaria viridis	(1 of 1) PTHR31384//PTHR31384:SF3//PTHR31384:SF33 - FAMILY NOT NAMED // AUXIN RESPONSE FACTOR 6 // SUBFAMILY NOT NAMED
DNA binding /replication/TF	Sevir.4G037900	Setaria viridis	(1 of 1) PTHR31384:SF21 - AUXIN RESPONSE FACTOR 19-RELATED
DNA binding /replication/TF	Sevir.4G252900	Setaria viridis	(1 of 15) PF02309//PF02362//PF06507 - AUX/IAA family (AUX_IAA) // B3 DNA binding domain (B3) // Auxin response factor (Auxin_resp)
DNA binding /replication/TF	Sevir.4G275100	Setaria viridis	(1 of 15) PF02309//PF02362//PF06507 - AUX/IAA family (AUX_IAA) // B3 DNA binding domain (B3) // Auxin response factor (Auxin_resp)
DNA binding /replication/TF	Vocar.0001s0292	Volvox carteri	(1 of 1) PTHR12829:SF2 - N6-ADENOSINE-METHYLTRANSFERASE 70 KDA SUBUNIT
DNA binding /replication/TF	Vocar.0001s0492	Volvox carteri	(1 of 19) PTHR31251:SF1 - SQUAMOSA PROMOTER-BINDING-LIKE PROTEIN 10-RELATED
DNA binding /replication/TF	Vocar.0001s0573	Volvox carteri	(1 of 7) PTHR22880 - FALZ-RELATED BROMODOMAIN-CONTAINING PROTEINS
DNA binding /replication/TF	Vocar.0001s0653	Volvox carteri	(1 of 19) PTHR31251:SF1 - SQUAMOSA PROMOTER-BINDING-LIKE PROTEIN 10-RELATED
DNA binding /replication/TF	Vocar.0001s1565	Volvox carteri	(1 of 1) PF00027//PF07885 - Cyclic nucleotide-binding domain (cNMP_binding) // Ion channel (Ion_trans_2)
DNA binding /replication/TF	Vocar.0002s0034	Volvox carteri	(1 of 1) KOG2266 - Chromatin-associated protein Dek and related proteins, contains SAP DNA binding domain
DNA binding /replication/TF	Vocar.0002s0401	Volvox carteri	(1 of 1) PTHR12802:SF60 - PROTEIN REVEILLE 1-RELATED
DNA binding /replication/TF	Vocar.0002s0488	Volvox carteri	(1 of 2) PTHR10641:SF483 - TRANSCRIPTION FACTOR MYB44
DNA binding /replication/TF	Vocar.0003s0074	Volvox carteri	(1 of 6) PF00170 - bZIP transcription factor (bZIP_1)
DNA binding /replication/TF	Vocar.0003s0219	Volvox carteri	(1 of 2) PTHR12548 - TRANSCRIPTION FACTOR DP
DNA binding /replication/TF	Vocar.0004s0006	Volvox carteri	(1 of 1) 3.6.4.11 - Nucleoplasmin ATPase
DNA binding /replication/TF	Vocar.0004s0121	Volvox carteri	(1 of 1) PTHR23273:SF12 - REPLICATION PROTEIN A 70 KDA DNA-BINDING SUBUNIT C-RELATED
DNA binding /replication/TF	Vocar.0004s0340	Volvox carteri	(1 of 2) 3.1.3.32 - Polynucleotide 3'-phosphatase / 2'(3')-polynucleotidase
DNA binding /replication/TF	Vocar.0004s0521	Volvox carteri	(1 of 35) PF00249 - Myb-like DNA-binding domain (Myb_DNA-binding)
DNA binding /replication/TF	Vocar.0005s0374	Volvox carteri	(1 of 5) PF07496 - CW-type Zinc Finger (zf-CW)
DNA binding /replication/TF	Vocar.0006s0301	Volvox carteri	(1 of 1) PTHR12802:SF43 - PROTEIN CCA1-RELATED
DNA binding /replication/TF	Vocar.0006s0306	Volvox carteri	(1 of 1) PF01342//PF13831//PF13832 - SAND domain (SAND) // PHD-finger (PHD_2) // PHD-zinc-finger like domain (zf-HC5HC2H_2)
DNA binding /replication/TF	Vocar.0006s0404	Volvox carteri	(1 of 19) 3.5.1.98 - Histone deacetylase / HDAC
DNA binding /replication/TF	Vocar.0007s0260	Volvox carteri	(1 of 1) PTHR14296:SF3 - DIKAR, ISOFORM F
DNA binding /replication/TF	Vocar.0008s0006	Volvox carteri	(1 of 4) PTHR10641:SF461 - MYB-RELATED PROTEIN B
DNA binding /replication/TF	Vocar.0008s0190	Volvox carteri	(1 of 1) K15362 - fanconi anemia group J protein (BRIP1, BACH1, FANCJ)
DNA binding /replication/TF	Vocar.0009s0222	Volvox carteri	(1 of 1) K06642 - DNA-dependent protein kinase catalytic subunit (PRKDC)
DNA binding /replication/TF	Vocar.0009s0262	Volvox carteri	(1 of 1) K09187 - histone-lysine N-methyltransferase MLL2 (MLL2, ALR)
DNA binding /replication/TF	Vocar.0011s0011	Volvox carteri	(1 of 1) PTHR10359:SF22 - DEMETER-LIKE PROTEIN 2-RELATED
DNA binding /replication/TF	Vocar.0012s0208	Volvox carteri	(1 of 5) PTHR10615 - HISTONE ACETYLTRANSFERASE
DNA binding /replication/TF	Vocar.0012s0305	Volvox carteri	(1 of 1) PF00415//PF08381 - Regulator of chromosome condensation (RCC1) repeat (RCC1) // Transcription factor regulating root and shoot growth via Pin3 (BRX)
DNA binding /replication/TF	Vocar.0013s0255	Volvox carteri	(1 of 19) PTHR31251:SF1 - SQUAMOSA PROMOTER-BINDING-LIKE PROTEIN 10-RELATED
DNA binding /replication/TF	Vocar.0014s0065	Volvox carteri	(1 of 3) PTHR10641:SF585 - MYB DNA-BINDING-LIKE PROTEIN
DNA binding /replication/TF	Vocar.0014s0106	Volvox carteri	(1 of 9) PF02042 - RWP-RK domain (RWP-RK)
DNA binding /replication/TF	Vocar.0015s0075	Volvox carteri	(1 of 3) PF07716 - Basic region leucine zipper (bZIP_2)
DNA binding /replication/TF	Vocar.0015s0159	Volvox carteri	(1 of 1) 3.6.1.6 - Nucleoside diphosphate phosphatase / Nucleoside-diphosphatase
DNA binding /replication/TF	Vocar.0015s0365	Volvox carteri	RWP-RK domain containing transcription factor
DNA binding /replication/TF	Vocar.0016s0094	Volvox carteri	(1 of 1) PTHR12628 - POLYCOMB-LIKE TRANSCRIPTION FACTOR
DNA binding /replication/TF	Vocar.0016s0267	Volvox carteri	(1 of 1) PF01388//PF12047//PF15612 - ARID/BRIGHT DNA binding domain (ARID) // Cytosine specific DNA methyltransferase replication foci domain (DNMT1-RFD) // WSTF, HB1, Itc1p, MBD9 motif 1 (WHIM1)
DNA binding /replication/TF	Vocar.0017s0120	Volvox carteri	(1 of 17) PF00847 - AP2 domain (AP2)
DNA binding /replication/TF	Vocar.0019s0032	Volvox carteri	(1 of 1) PTHR15856 - PHD FINGER PROTEIN 20-RELATED
DNA binding /replication/TF	Vocar.0019s0157	Volvox carteri	(1 of 9) PF02042 - RWP-RK domain (RWP-RK)
DNA binding /replication/TF	Vocar.0020s0120	Volvox carteri	(1 of 2) K14440 - SWI/SNF-related matrix-associated actin-dependent regulator of chromatin subfamily A-like protein 1 [EC:3.6.4.12] (SMARCAL1, HARP)
DNA binding /replication/TF	Vocar.0020s0158	Volvox carteri	(1 of 1) PTHR18063 - NF-E2 INDUCIBLE PROTEIN
DNA binding /replication/TF	Vocar.0021s0108	Volvox carteri	(1 of 1) K11647 - SWI/SNF-related matrix-associated actin-dependent regulator of chromatin subfamily A member 2/4 [EC:3.6.4.-] (SMARCA2_4)
DNA binding /replication/TF	Vocar.0021s0130	Volvox carteri	(1 of 1) K11320 - E1A-binding protein p400 [EC:3.6.4.-] (EP400)
DNA binding /replication/TF	Vocar.0021s0176	Volvox carteri	SET domain containing protein, putative histone methyltransferase. Putative histone H3 Lys 36 methyltransferase/ASH1 homolog
DNA binding /replication/TF	Vocar.0024s0053	Volvox carteri	(1 of 53) 2.1.1.43 - Histone-lysine N-methyltransferase / Protein-lysine N-methyltransferase
DNA binding /replication/TF	Vocar.0025s0103	Volvox carteri	(1 of 1) PTHR13710:SF94 - ATP-DEPENDENT DNA HELICASE RECQ FAMILY PROTEIN
DNA binding /replication/TF	Vocar.0025s0134	Volvox carteri	(1 of 19) PTHR31251:SF1 - SQUAMOSA PROMOTER-BINDING-LIKE PROTEIN 10-RELATED
DNA binding /replication/TF	Vocar.0025s0180	Volvox carteri	(1 of 1) K11126 - telomerase reverse transcriptase (TERT, EST2)
DNA binding /replication/TF	Vocar.0026s0045	Volvox carteri	(1 of 3) 2.7.7.49//2.7.7.7//3.1.26.4 - RNA-directed DNA polymerase / Revertase // DNA-directed DNA polymerase / DNA-dependent DNA polymerase // Ribonuclease H / RNase H
DNA binding /replication/TF	Vocar.0028s0107	Volvox carteri	(1 of 18) PF00642 - Zinc finger C-x8-C-x5-C-x3-H type (and similar) (zf-CCCH)
DNA binding /replication/TF	Vocar.0029s0161	Volvox carteri	(1 of 9) PF02042 - RWP-RK domain (RWP-RK)
DNA binding /replication/TF	Vocar.0031s0071	Volvox carteri	(1 of 29) PTHR10799 - SWI/SNF-RELATED MATRIX-ASSOCIATED ACTIN-DEPENDENT REGULATOR OF CHROMATIN SUBFAMILY-RELATED
DNA binding /replication/TF	Vocar.0034s0009	Volvox carteri	(1 of 1) PTHR10799//PTHR10799:SF677 - SWI/SNF-RELATED MATRIX-ASSOCIATED ACTIN-DEPENDENT REGULATOR OF CHROMATIN SUBFAMILY-RELATED // SUBFAMILY NOT NAMED
DNA binding /replication/TF	Vocar.0035s0051	Volvox carteri	(1 of 19) PTHR31251:SF1 - SQUAMOSA PROMOTER-BINDING-LIKE PROTEIN 10-RELATED
DNA binding /replication/TF	Vocar.0035s0056	Volvox carteri	(1 of 1) K14961 - COMPASS component SWD1 (RBBP5, SWD1, CPS50)
DNA binding /replication/TF	Vocar.0036s0020	Volvox carteri	(1 of 2) PTHR10252:SF25 - DNA POLYMERASE EPSILON SUBUNIT 4
DNA binding /replication/TF	Vocar.0036s0074	Volvox carteri	(1 of 1) PTHR23195:SF15 - YEATS DOMAIN-CONTAINING PROTEIN 4
DNA binding /replication/TF	Vocar.0039s0018	Volvox carteri	(1 of 1) PTHR22880:SF150 - NUCLEOSOME-REMODELING FACTOR SUBUNIT NURF301-LIKE
DNA binding /replication/TF	Vocar.0040s0066	Volvox carteri	(1 of 2) K11446 - histone demethylase JARID1 [EC:1.14.11.-] (JARID1)
DNA binding /replication/TF	Vocar.0041s0023	Volvox carteri	(1 of 1) K02349 - DNA polymerase theta [EC:2.7.7.7] (POLQ)
DNA binding /replication/TF	Vocar.0042s0048	Volvox carteri	(1 of 3) PTHR32467:SF15 - AP2-LIKE ETHYLENE-RESPONSIVE TRANSCRIPTION FACTOR SMZ-RELATED
DNA binding /replication/TF	Vocar.0045s0004	Volvox carteri	(1 of 4) PTHR13620 - 3-5 EXONUCLEASE
DNA binding /replication/TF	Vocar.0049s0024	Volvox carteri	(1 of 3) PTHR22881 - BROMODOMAIN CONTAINING PROTEIN
DNA binding /replication/TF	Vocar.0055s0041	Volvox carteri	transcription factor jumonji (jmjC) domain-containing protein
DNA binding /replication/TF	Vocar.0060s0003	Volvox carteri	(1 of 1) K09286 - EREBP-like factor (EREBP)
DNA binding /replication/TF	Vocar.0074s0018	Volvox carteri	(1 of 2) PTHR26402:SF465 - TWO-COMPONENT RESPONSE REGULATOR-LIKE APRR1-RELATED
DNA binding /replication/TF	Vocar.0078s0011	Volvox carteri	ARR-B family transcription factor
DNA binding /replication/TF	Vocar.0097s0008	Volvox carteri	(1 of 2) PTHR12547 - CCCH ZINC FINGER/TIS11-RELATED
DNA binding /replication/TF	Vocar.0008s0074	Volvox carteri	(1 of 3) PTHR32467:SF15 - AP2-LIKE ETHYLENE-RESPONSIVE TRANSCRIPTION FACTOR SMZ-RELATED
DNA binding /replication/TF	Vocar.0005s0192	Volvox carteri	(1 of 1) PTHR14362:SF2 - COILED-COIL DOMAIN-CONTAINING PROTEIN 81
DNA binding /replication/TF	Zosma147g00340	Zostera marina	(1 of 48) PTHR11945 - MADS BOX PROTEIN
DNA binding /replication/TF	Zosma166g00570	Zostera marina	sequence-specific DNA binding transcription factors
DNA binding /replication/TF	Zosma27g00570	Zostera marina	(1 of 1) PTHR15572 - GLIOMA TUMOR SUPPRESSOR CANDIDATE REGION GENE 1
DNA binding /replication/TF	Zosma83g00320	Zostera marina	Far upstream element-binding protein
DNA binding /replication/TF	Zosma144g00340	Zostera marina	Auxin response factor 7
DNA binding /replication/TF	Zosma59g00400	Zostera marina	Auxin response factor 19
DNA binding /replication/TF	LOC_Os01g59980.1	Oryza sativa	zinc finger family protein, putative, expressed
DNA binding /replication/TF	LOC_Os01g63940.1	Oryza sativa	Transcription initiation factor TFIID subunit A containing protein, expressed
DNA binding /replication/TF	LOC_Os02g51280.1	Oryza sativa	TCP-domain protein, putative, expressed
DNA binding /replication/TF	LOC_Os03g06980.1	Oryza sativa	nucleic acid binding protein, putative, expressed
DNA binding /replication/TF	LOC_Os03g52490.1	Oryza sativa	nucleic acid binding protein, putative, expressed
DNA binding /replication/TF	LOC_Os05g02040.1	Oryza sativa	RPA1C - Putative single-stranded DNA binding complex subunit 1, expressed
DNA binding /replication/TF	LOC_Os06g49080.1	Oryza sativa	zinc finger C-x8-C-x5-C-x3-H type family protein, expressed
DNA binding /replication/TF	LOC_Os07g39820.1	Oryza sativa	SHR, putative, expressed
DNA binding /replication/TF	LOC_Os08g29500.1	Oryza sativa	histone-like transcription factor and archaeal histone, putative, expressed
DNA binding /replication/TF	LOC_Os09g34060.1	Oryza sativa	transcription factor RF2a, putative, expressed
DNA binding /replication/TF	LOC_Os09g36090.1	Oryza sativa	plus-3 domain containing protein, expressed
DNA binding /replication/TF	LOC_Os11g06170.2	Oryza sativa	bZIP transcriptional activator RSG, putative, expressed
DNA binding /replication/TF	LOC_Os12g06520.1	Oryza sativa	bZIP transcription factor domain containing protein, expressed
DNA binding /replication/TF	LOC_Os12g07730.1	Oryza sativa	SWIRM domain containing protein, expressed
DNA binding /replication/TF	LOC_Os02g04810.1	Oryza sativa	auxin response factor 5, putative, expressed
DNA binding /replication/TF	LOC_Os02g06910.1	Oryza sativa	auxin response factor 6, putative, expressed
DNA binding /replication/TF	LOC_Os06g46410.1	Oryza sativa	auxin response factor, putative, expressed
DNA binding /replication/TF	LOC_Os06g48950.1	Oryza sativa	auxin response factor 19, putative, expressed
DNA binding /replication/TF	Pp3c10_2910	Physcomitrium patens	nuclear factor Y, subunit C2
DNA binding /replication/TF	Pp3c12_21290	Physcomitrium patens	Duplicated homeodomain-like superfamily protein
DNA binding /replication/TF	Pp3c12_26180	Physcomitrium patens	C2H2 and C2HC zinc fingers superfamily protein
DNA binding /replication/TF	Pp3c12_3460	Physcomitrium patens	histone acetyltransferase of the CBP family 1
DNA binding /replication/TF	Pp3c14_7060	Physcomitrium patens	nuclear factor Y, subunit C2
DNA binding /replication/TF	Pp3c15_5200	Physcomitrium patens	nuclear factor Y, subunit B3
DNA binding /replication/TF	Pp3c17_13070	Physcomitrium patens	AGAMOUS-like 66
DNA binding /replication/TF	Pp3c17_2460	Physcomitrium patens	histone acetyltransferase of the CBP family 1
DNA binding /replication/TF	Pp3c18_11300	Physcomitrium patens	Duplicated homeodomain-like superfamily protein
DNA binding /replication/TF	Pp3c19_15700	Physcomitrium patens	Basic-leucine zipper (bZIP) transcription factor family protein
DNA binding /replication/TF	Pp3c19_15710	Physcomitrium patens	Basic-leucine zipper (bZIP) transcription factor family protein
DNA binding /replication/TF	Pp3c1_16920	Physcomitrium patens	C2H2-like zinc finger protein
DNA binding /replication/TF	Pp3c1_16920	Physcomitrium patens	indeterminate(ID)-domain 11
DNA binding /replication/TF	Pp3c1_20230	Physcomitrium patens	indeterminate(ID)-domain 2
DNA binding /replication/TF	Pp3c1_20230	Physcomitrium patens	C2H2-like zinc finger protein
DNA binding /replication/TF	Pp3c21_18550	Physcomitrium patens	Duplicated homeodomain-like superfamily protein
DNA binding /replication/TF	Pp3c22_13770	Physcomitrium patens	bZIP transcription factor (bZIP_1)
DNA binding /replication/TF	Pp3c22_13810	Physcomitrium patens	Basic-leucine zipper (bZIP) transcription factor family protein
DNA binding /replication/TF	Pp3c22_13840	Physcomitrium patens	Basic-leucine zipper (bZIP) transcription factor family protein
DNA binding /replication/TF	Pp3c2_22070	Physcomitrium patens	C2H2-like zinc finger protein
DNA binding /replication/TF	Pp3c3_15820	Physcomitrium patens	transcription regulatory protein SNF2, putative
DNA binding /replication/TF	Pp3c3_27940	Physcomitrium patens	WRKY DNA-binding protein 2
DNA binding /replication/TF	Pp3c4_170	Physcomitrium patens	C2H2 and C2HC zinc fingers superfamily protein
DNA binding /replication/TF	Pp3c4_31630	Physcomitrium patens	Helicase/SANT-associated, DNA binding protein
DNA binding /replication/TF	Pp3c6_15220	Physcomitrium patens	Zinc finger C-x8-C-x5-C-x3-H type family protein
DNA binding /replication/TF	Pp3c7_10800	Physcomitrium patens	Helicase/SANT-associated, DNA binding protein
DNA binding /replication/TF	Pp3c9_14800	Physcomitrium patens	nuclear factor Y, subunit B3
DNA binding /replication/TF	Eucgr.A00102	Eucalyptus grandis	Basic-leucine zipper (bZIP) transcription factor family protein
DNA binding /replication/TF	Eucgr.E00286	Eucalyptus grandis	AT hook motif DNA-binding family protein
DNA binding /replication/TF	Eucgr.H00795	Eucalyptus grandis	Helicase/SANT-associated, DNA binding protein
DNA binding /replication/TF	Eucgr.J01948	Eucalyptus grandis	CCCH-type zinc fingerfamily protein with RNA-binding domain
DNA binding /replication/TF	Eucgr.K00961	Eucalyptus grandis	Integrase-type DNA-binding superfamily protein
DNA binding /replication/TF	Eucgr.A02065	Eucalyptus grandis	auxin response factor 8
DNA binding /replication/TF	Eucgr.C02178	Eucalyptus grandis	Transcriptional factor B3 family protein / auxin-responsive factor AUX/IAA-related
DNA binding /replication/TF	Eucgr.C03293	Eucalyptus grandis	Transcriptional factor B3 family protein / auxin-responsive factor AUX/IAA-related
DNA binding /replication/TF	Cre01.g013600	Chlamydomonas reinhardtii	modifier of snc1
DNA binding /replication/TF	Cre01.g007200	Chlamydomonas reinhardtii	DHHC-type zinc finger family protein
DNA binding /replication/TF	Cre01.g008100	Chlamydomonas reinhardtii	CCCH-type zinc finger protein with ARM repeat domain
DNA binding /replication/TF	Cre01.g018200	Chlamydomonas reinhardtii	Acyl-CoA N-acyltransferase with RING/FYVE/PHD-type zinc finger domain
DNA binding /replication/TF	Cre01.g024900	Chlamydomonas reinhardtii	nucleotide binding;nucleic acid binding
DNA binding /replication/TF	Cre01.g033900	Chlamydomonas reinhardtii	squamosa promoter binding protein-like 2
DNA binding /replication/TF	Cre01.g034350	Chlamydomonas reinhardtii	myb domain protein 3r-5
DNA binding /replication/TF	Cre01.g035150	Chlamydomonas reinhardtii	Zinc finger (CCCH-type) family protein
DNA binding /replication/TF	Cre01.g068742	Chlamydomonas reinhardtii	Single-stranded nucleic acid binding R3H protein
DNA binding /replication/TF	Cre02.g087600	Chlamydomonas reinhardtii	SNF2 domain-containing protein / helicase domain-containing protein
DNA binding /replication/TF	Cre02.g095950	Chlamydomonas reinhardtii	PLATZ transcription factor family protein
DNA binding /replication/TF	Cre02.g109650	Chlamydomonas reinhardtii	BEL1-like homeodomain 10
DNA binding /replication/TF	Cre02.g111200	Chlamydomonas reinhardtii	myb domain protein 3r-4
DNA binding /replication/TF	Cre02.g112750	Chlamydomonas reinhardtii	squamosa promoter binding protein-like 9
DNA binding /replication/TF	Cre03.g144424	Chlamydomonas reinhardtii	Integrase-type DNA-binding superfamily protein
DNA binding /replication/TF	Cre03.g144947	Chlamydomonas reinhardtii	CCCH-type zinc finger protein with ARM repeat domain
DNA binding /replication/TF	Cre03.g187700	Chlamydomonas reinhardtii	nucleic acid binding;ATP-dependent helicases;ATP binding;helicases;ATP-dependent helicases
DNA binding /replication/TF	Cre03.g189650	Chlamydomonas reinhardtii	histone acetyltransferase of the CBP family 1
DNA binding /replication/TF	Cre03.g197100	Chlamydomonas reinhardtii	myb domain protein 64
DNA binding /replication/TF	Cre03.g199350	Chlamydomonas reinhardtii	chromatin remodeling factor18
DNA binding /replication/TF	Cre03.g212641	Chlamydomonas reinhardtii	histone acetyltransferase of the CBP family 1
DNA binding /replication/TF	Cre04.g219750	Chlamydomonas reinhardtii	DNA helicase (RECQl4A)
DNA binding /replication/TF	Cre05.g233551	Chlamydomonas reinhardtii	squamosa promoter binding protein-like 9
DNA binding /replication/TF	Cre05.g236400	Chlamydomonas reinhardtii	ATPases;nucleotide binding;ATP binding;nucleoside-triphosphatases;transcription factor binding
DNA binding /replication/TF	Cre05.g241634	Chlamydomonas reinhardtii	Histone superfamily protein
DNA binding /replication/TF	Cre05.g241636	Chlamydomonas reinhardtii	basic helix-loop-helix (bHLH) DNA-binding superfamily protein
DNA binding /replication/TF	Cre05.g247000	Chlamydomonas reinhardtii	DNA binding;zinc ion binding;DNA binding
DNA binding /replication/TF	Cre06.g275350	Chlamydomonas reinhardtii	Homeodomain-like superfamily protein
DNA binding /replication/TF	Cre06.g278229	Chlamydomonas reinhardtii	squamosa promoter binding protein-like 14
DNA binding /replication/TF	Cre06.g300600	Chlamydomonas reinhardtii	Squamosa promoter-binding protein-like (SBP domain) transcription factor family protein
DNA binding /replication/TF	Cre06.g300850	Chlamydomonas reinhardtii	trithorax-like protein 2
DNA binding /replication/TF	Cre07.g317908	Chlamydomonas reinhardtii	ATP-dependent peptidases;nucleotide binding;serine-type endopeptidases;DNA helicases;ATP binding;damaged DNA binding;nucleoside-triphosphatases
DNA binding /replication/TF	Cre07.g322450	Chlamydomonas reinhardtii	histone methyltransferases(H3-K4 specific);histone methyltransferases(H3-K36 specific)
DNA binding /replication/TF	Cre07.g325700	Chlamydomonas reinhardtii	transcription regulatory protein SNF2, putative
DNA binding /replication/TF	Cre07.g325738	Chlamydomonas reinhardtii	squamosa promoter binding protein-like 9
DNA binding /replication/TF	Cre07.g326150	Chlamydomonas reinhardtii	CCCH-type zinc finger protein with ARM repeat domain
DNA binding /replication/TF	Cre07.g335150	Chlamydomonas reinhardtii	squamosa promoter binding protein-like 4
DNA binding /replication/TF	Cre07.g338602	Chlamydomonas reinhardtii	Y-family DNA polymerase H
DNA binding /replication/TF	Cre07.g340100	Chlamydomonas reinhardtii	SNF2 domain-containing protein / helicase domain-containing protein / F-box family protein
DNA binding /replication/TF	Cre08.g363837	Chlamydomonas reinhardtii	polymerase gamma 2
DNA binding /replication/TF	Cre08.g384390	Chlamydomonas reinhardtii	helicases;ATP-dependent helicases;nucleic acid binding;ATP binding;DNA-directed DNA polymerases;DNA binding
DNA binding /replication/TF	Cre09.g391353	Chlamydomonas reinhardtii	myb domain protein 83
DNA binding /replication/TF	Cre09.g397350	Chlamydomonas reinhardtii	RAD3-like DNA-binding helicase protein
DNA binding /replication/TF	Cre09.g403000	Chlamydomonas reinhardtii	Nucleotidyltransferase family protein
DNA binding /replication/TF	Cre09.g411600	Chlamydomonas reinhardtii	myb domain protein 3r-4
DNA binding /replication/TF	Cre10.g421550	Chlamydomonas reinhardtii	squamosa promoter binding protein-like 9
DNA binding /replication/TF	Cre10.g455700	Chlamydomonas reinhardtii	Nucleotidyltransferase family protein
DNA binding /replication/TF	Cre11.g467581	Chlamydomonas reinhardtii	GATA transcription factor 19
DNA binding /replication/TF	Cre11.g476200	Chlamydomonas reinhardtii	Zinc finger (CCCH-type) family protein
DNA binding /replication/TF	Cre12.g489000	Chlamydomonas reinhardtii	basic region/leucine zipper transcription factor 68
DNA binding /replication/TF	Cre12.g500900	Chlamydomonas reinhardtii	DNA-binding protein with MIZ/SP-RING zinc finger, PHD-finger and SAP domain
DNA binding /replication/TF	Cre12.g503150	Chlamydomonas reinhardtii	toprim domain-containing protein
DNA binding /replication/TF	Cre12.g553253	Chlamydomonas reinhardtii	DNA primases
DNA binding /replication/TF	Cre13.g571050	Chlamydomonas reinhardtii	HMG (high mobility group) box protein with ARID/BRIGHT DNA-binding domain
DNA binding /replication/TF	Cre13.g605800	Chlamydomonas reinhardtii	Helicase/SANT-associated, DNA binding protein
DNA binding /replication/TF	Cre13.g606750	Chlamydomonas reinhardtii	Zinc finger C-x8-C-x5-C-x3-H type family protein
DNA binding /replication/TF	Cre14.g609350	Chlamydomonas reinhardtii	myb domain protein 3r-4
DNA binding /replication/TF	Cre14.g612150	Chlamydomonas reinhardtii	Nucleotidyltransferase family protein
DNA binding /replication/TF	Cre14.g618860	Chlamydomonas reinhardtii	SNF2 domain-containing protein / helicase domain-containing protein
DNA binding /replication/TF	Cre14.g625200	Chlamydomonas reinhardtii	Transcription factor IIA, alpha/beta subunit
DNA binding /replication/TF	Cre16.g664301	Chlamydomonas reinhardtii	helicases;ATP-dependent helicases;nucleic acid binding;ATP binding;DNA-directed DNA polymerases;DNA binding
DNA binding /replication/TF	Cre16.g677382	Chlamydomonas reinhardtii	myb domain protein r1
DNA binding /replication/TF	Cre16.g686100	Chlamydomonas reinhardtii	Squamosa promoter-binding protein-like (SBP domain) transcription factor family protein
DNA binding /replication/TF	Cre16.g689535	Chlamydomonas reinhardtii	Zinc finger C-x8-C-x5-C-x3-H type family protein
DNA binding /replication/TF	Cre17.g696750	Chlamydomonas reinhardtii	Homeodomain-like superfamily protein
DNA binding /replication/TF	Cre17.g697150	Chlamydomonas reinhardtii	Histidine kinase-, DNA gyrase B-, and HSP90-like ATPase family protein
DNA binding /replication/TF	Cre17.g702351	Chlamydomonas reinhardtii	SET domain group 29
DNA binding /replication/TF	Cre17.g707800	Chlamydomonas reinhardtii	SNF1-related protein kinase 2.5
DNA binding /replication/TF	Cre17.g718850	Chlamydomonas reinhardtii	replication protein A 1A
DNA binding /replication/TF	Cre17.g742700	Chlamydomonas reinhardtii	SET domain protein 2
DNA binding /replication/TF	Cre12.g508050	Chlamydomonas reinhardtii	auxin response factor 17
DNA binding /replication/TF	Cre09.g398030	Chlamydomonas reinhardtii	nucleic acid binding
DNA binding /replication/TF	Cre12.g516150	Chlamydomonas reinhardtii	Acyl-CoA N-acyltransferase with RING/FYVE/PHD-type zinc finger domain
DNA binding /replication/TF	AT1G06070.1	Arabidopsis thaliana	transcription factor RF2a, putative, expressed
DNA binding /replication/TF	AT1G21700.1	Arabidopsis thaliana	SWIRM domain containing protein, expressed
DNA binding /replication/TF	AT1G79000.1	Arabidopsis thaliana	histone acetyltransferase HAC1, putative, expressed
DNA binding /replication/TF	AT2G16485.1	Arabidopsis thaliana	plus-3 domain containing protein, putative, expressed
DNA binding /replication/TF	AT2G25930.1	Arabidopsis thaliana	ELF3 protein, putative, expressed
DNA binding /replication/TF	AT2G31370.1	Arabidopsis thaliana	transcription factor RF2a, putative, expressed
DNA binding /replication/TF	AT2G40220.1	Arabidopsis thaliana	AP2 domain containing protein, expressed
DNA binding /replication/TF	AT2G40620.1	Arabidopsis thaliana	bZIP transcription factor family protein, putative, expressed
DNA binding /replication/TF	AT2G46020.1	Arabidopsis thaliana	SNF2 family N-terminal domain containing protein, expressed
DNA binding /replication/TF	AT3G19290.1	Arabidopsis thaliana	bZIP transcription factor, putative, expressed
DNA binding /replication/TF	AT4G08150.1	Arabidopsis thaliana	Homeobox domain containing protein, expressed
DNA binding /replication/TF	AT4G17950.1	Arabidopsis thaliana	AT hook motif domain containing protein, expressed
DNA binding /replication/TF	AT5G61270.1	Arabidopsis thaliana	helix-loop-helix DNA-binding domain containing protein, expressed
DNA binding /replication/TF	AT1G19220.1	Arabidopsis thaliana	auxin response factor 19, putative, expressed
DNA binding /replication/TF	AT1G30330.1	Arabidopsis thaliana	auxin response factor 6, putative, expressed
DNA binding /replication/TF	AT5G20730.1	Arabidopsis thaliana	auxin response factor, putative, expressed
DNA binding /replication/TF	Bradi3g39760.1	Brachypodium distachyon	SWIB/MDM2 domain containing protein, expressed
DNA binding /replication/TF	Bradi1g03710.2	Brachypodium distachyon	dof zinc finger domain containing protein, putative, expressed
DNA binding /replication/TF	Bradi1g09507.1	Brachypodium distachyon	nucleic acid binding protein, putative, expressed
DNA binding /replication/TF	Bradi1g24720.1	Brachypodium distachyon	B3 DNA binding domain containing protein, putative, expressed
DNA binding /replication/TF	Bradi1g73960.1	Brachypodium distachyon	nucleic acid binding protein, putative, expressed
DNA binding /replication/TF	Bradi2g58503.1	Brachypodium distachyon	OsMADS98 - MADS-box family gene with M-beta type-box, expressed
DNA binding /replication/TF	Bradi3g01297.1	Brachypodium distachyon	SNF2 family N-terminal domain containing protein, expressed
DNA binding /replication/TF	Bradi3g21661.1	Brachypodium distachyon	zinc finger, C3HC4 type domain containing protein, expressed
DNA binding /replication/TF	Bradi4g24937.1	Brachypodium distachyon	bZIP transcription factor domain containing protein, expressed
DNA binding /replication/TF	Bradi4g35240.1	Brachypodium distachyon	transcription factor RF2a, putative, expressed
DNA binding /replication/TF	Bradi4g41890.1	Brachypodium distachyon	bZIP transcription factor domain containing protein, expressed
DNA binding /replication/TF	Bradi4g42217.10	Brachypodium distachyon	ZOS12-01 - C2H2 zinc finger protein, expressed
DNA binding /replication/TF	Bradi1g34340.1	Brachypodium distachyon	auxin response factor 19, putative, expressed
DNA binding /replication/TF	Bradi1g46602.10	Brachypodium distachyon	auxin response factor, putative, expressed
DNA binding /replication/TF	Bradi1g46602.2	Brachypodium distachyon	auxin response factor, putative, expressed
DNA binding /replication/TF	Bradi3g03407.1	Brachypodium distachyon	auxin response factor 5, putative, expressed
DNA binding /replication/TF	Bradi3g04920.1	Brachypodium distachyon	auxin response factor 6, putative, expressed
DNA binding /replication/TF	Zm00008a001738	Zea mays	histone-like transcription factor and archaeal histone, putative, expressed
DNA binding /replication/TF	Zm00008a008240	Zea mays	bZIP transcriptional activator RSG, putative, expressed
DNA binding /replication/TF	Zm00008a012589	Zea mays	bZIP transcription factor domain containing protein, expressed
DNA binding /replication/TF	Zm00008a013518	Zea mays	zinc finger family protein, putative, expressed
DNA binding /replication/TF	Zm00008a013800	Zea mays	plus-3 domain containing protein, expressed
DNA binding /replication/TF	Zm00008a014358	Zea mays	ZOS12-01 - C2H2 zinc finger protein, expressed
DNA binding /replication/TF	Zm00008a018266	Zea mays	bZIP transcriptional activator RSG, putative, expressed
DNA binding /replication/TF	Zm00008a020506	Zea mays	zinc finger C-x8-C-x5-C-x3-H type family protein, expressed
DNA binding /replication/TF	Zm00008a032142	Zea mays	ZOS12-01 - C2H2 zinc finger protein, expressed
DNA binding /replication/TF	Zm00008a032692	Zea mays	plus-3 domain containing protein, expressed
DNA binding /replication/TF	Zm00008a033037	Zea mays	zinc finger family protein, putative, expressed
DNA binding /replication/TF	Zm00008a036503	Zea mays	bZIP transcription factor domain containing protein, expressed
DNA binding /replication/TF	Zm00008a040133	Zea mays	SHR, putative, expressed
DNA binding /replication/TF	Zm00008a002944	Zea mays	auxin response factor, putative, expressed
DNA binding /replication/TF	Zm00008a020492	Zea mays	auxin response factor 19, putative, expressed
DNA binding /replication/TF	Seita.1G040600.1	Setaria italica	transcription factor S-II, central domain containing protein, expressed
DNA binding /replication/TF	Seita.1G319500.1	Setaria italica	TCP-domain protein, putative, expressed
DNA binding /replication/TF	Seita.2G274100.1	Setaria italica	transcription factor RF2a, putative, expressed
DNA binding /replication/TF	Seita.2G372300.2	Setaria italica	SHR, putative, expressed
DNA binding /replication/TF	Seita.4G217000.1	Setaria italica	ZOS12-01 - C2H2 zinc finger protein, expressed
DNA binding /replication/TF	Seita.4G271000.1	Setaria italica	zinc finger C-x8-C-x5-C-x3-H type family protein, expressed
DNA binding /replication/TF	Seita.5G358500.1	Setaria italica	zinc finger family protein, putative, expressed
DNA binding /replication/TF	Seita.5G383000.1	Setaria italica	ZOS12-01 - C2H2 zinc finger protein, expressed
DNA binding /replication/TF	Seita.6G127400.1	Setaria italica	histone-like transcription factor and archaeal histone, putative, expressed
DNA binding /replication/TF	Seita.7G294400.1	Setaria italica	bZIP transcription factor domain containing protein, expressed
DNA binding /replication/TF	Seita.8G042500.1	Setaria italica	bZIP transcription factor domain containing protein, expressed
DNA binding /replication/TF	Seita.9G251500.1	Setaria italica	SAP domain containing protein, expressed
DNA binding /replication/TF	Seita.9G365700.1	Setaria italica	histone-like transcription factor and archaeal histone, putative, expressed
DNA binding /replication/TF	Seita.9G528100.1	Setaria italica	nucleic acid binding protein, putative, expressed
DNA binding /replication/TF	Seita.3G394000.1	Setaria italica	auxin response factor, putative, expressed
DNA binding /replication/TF	Seita.4G040100.1	Setaria italica	auxin response factor, putative, expressed
DNA binding /replication/TF	Seita.4G240600.1	Setaria italica	auxin response factor 19, putative, expressed
DNA binding /replication/TF	Seita.4G262300.1	Setaria italica	auxin response factor, putative, expressed
DNA binding /replication/TF	Seita.1G090900.1	Setaria italica	auxin response factor 5, putative, expressed
DNA binding /replication/TF	319845	Arabidopsis lyrata	nucleic acid binding;zinc ion binding;DNA binding
DNA binding /replication/TF	321659	Arabidopsis lyrata	Nucleotidyltransferase family protein
DNA binding /replication/TF	472410	Arabidopsis lyrata	SWITCH/sucrose nonfermenting 3C
DNA binding /replication/TF	476679	Arabidopsis lyrata	Zinc finger C-x8-C-x5-C-x3-H type family protein
DNA binding /replication/TF	477069	Arabidopsis lyrata	histone acetyltransferase of the CBP family 1
DNA binding /replication/TF	482066	Arabidopsis lyrata	Basic-leucine zipper (bZIP) transcription factor family protein
DNA binding /replication/TF	483042	Arabidopsis lyrata	nuclear RNA polymerase D1B
DNA binding /replication/TF	483119	Arabidopsis lyrata	Basic-leucine zipper (bZIP) transcription factor family protein
DNA binding /replication/TF	486728	Arabidopsis lyrata	Putative endonuclease or glycosyl hydrolase
DNA binding /replication/TF	495585	Arabidopsis lyrata	myb domain protein 120
DNA binding /replication/TF	886974	Arabidopsis lyrata	SAP domain-containing protein
DNA binding /replication/TF	887800	Arabidopsis lyrata	Basic-leucine zipper (bZIP) transcription factor family protein
DNA binding /replication/TF	335174	Arabidopsis lyrata	auxin response factor 19
DNA binding /replication/TF	473256	Arabidopsis lyrata	auxin response factor 8
DNA binding /replication/TF	488981	Arabidopsis lyrata	auxin response factor 19
DNA binding /replication/TF	Potri.001G243600	Populus trichocarpa	(1 of 2) PTHR31442:SF6 - DNA-BINDING DOMAIN-CONTAINING PROTEIN-RELATED
DNA binding /replication/TF	Potri.001G348500	Populus trichocarpa	similar to SWIB complex BAF60b domain-containing protein; similar to brahma associated protein 60 kDa (Drosophila melanogaster) GI:3378134; similar to SWI/SNF-related; similar to matrix-associated; similar to actin-dependent regulator of chromatin D1 (Hom
DNA binding /replication/TF	Potri.003G012400	Populus trichocarpa	similar to bZIP transcription factor 6. [ORG:Phaseolus vulgaris]; [ co-ortholog (1of2) of At1g45249, At5g42910, AAK39132, ]
DNA binding /replication/TF	Potri.004G218800	Populus trichocarpa	(1 of 2) PF12090 - Spt20 family (Spt20)
DNA binding /replication/TF	Potri.004G222100	Populus trichocarpa	(1 of 4) PTHR10799//PTHR10799:SF783 - SWI/SNF-RELATED MATRIX-ASSOCIATED ACTIN-DEPENDENT REGULATOR OF CHROMATIN SUBFAMILY-RELATED // SUBFAMILY NOT NAMED
DNA binding /replication/TF	Potri.006G075800	Populus trichocarpa	(1 of 2) PTHR13690:SF76 - BASIC-LEUCINE ZIPPER (BZIP) TRANSCRIPTION FACTOR FAMILY PROTEIN
DNA binding /replication/TF	Potri.006G231800	Populus trichocarpa	(1 of 36) PF03634 - TCP family transcription factor (TCP)
DNA binding /replication/TF	Potri.009G125400	Populus trichocarpa	TAZ zinc finger family protein; zinc finger (ZZ type) family protein; similar to ZZ type; [ co-ortholog (2of4) of At1g16710, At1g79000, ]
DNA binding /replication/TF	Potri.010G046000	Populus trichocarpa	similar to bZIP transcription factor (POSF21); similar to GB:Q04088; similar to bZIP transcription factor (POSF21); similar to GB:Q04088; similar to bZIP transcription factor (POSF21); similar to GB:Q04088; [ co-ortholog (1of2) of At1g06070, At2g31370, ]
DNA binding /replication/TF	Potri.011G057500	Populus trichocarpa	(1 of 2) PTHR13690:SF76 - BASIC-LEUCINE ZIPPER (BZIP) TRANSCRIPTION FACTOR FAMILY PROTEIN
DNA binding /replication/TF	Potri.017G149000	Populus trichocarpa	TAZ zinc finger family protein; zinc finger (ZZ type) family protein; similar to ZZ type; [ co-ortholog (1of4) of At1g16710, At1g79000, ]
DNA binding /replication/TF	Potri.018G002000	Populus trichocarpa	similar to bZIP transcription factor 6. [ORG:Phaseolus vulgaris]; [ co-ortholog (2of2) of At1g45249, At5g42910, AAK39132, ]
DNA binding /replication/TF	Potri.019G042800	Populus trichocarpa	(1 of 2) PTHR13690:SF80 - TRANSCRIPTION FACTOR POSF21-RELATED
DNA binding /replication/TF	Potri.T066800	Populus trichocarpa	(1 of 102) PF03106 - WRKY DNA -binding domain (WRKY)
DNA binding /replication/TF	Potri.T098800	Populus trichocarpa	(1 of 105) PF03106 - WRKY DNA -binding domain (WRKY)
DNA binding /replication/TF	Potri.002G072900	Populus trichocarpa	(1 of 23) PF02309//PF02362//PF06507 - AUX/IAA family (AUX_IAA) // B3 DNA binding domain (B3) // Auxin response factor (Auxin_resp)
DNA binding /replication/TF	Potri.002G111500	Populus trichocarpa	(1 of 25) PF02309//PF02362//PF06507 - AUX/IAA family (AUX_IAA) // B3 DNA binding domain (B3) // Auxin response factor (Auxin_resp)
DNA binding /replication/TF	Potri.007G137000	Populus trichocarpa	(1 of 23) PF02309//PF02362//PF06507 - AUX/IAA family (AUX_IAA) // B3 DNA binding domain (B3) // Auxin response factor (Auxin_resp)
DNA binding /replication/TF	Potri.008G047700	Populus trichocarpa	(1 of 25) PF02309//PF02362//PF06507 - AUX/IAA family (AUX_IAA) // B3 DNA binding domain (B3) // Auxin response factor (Auxin_resp)
DNA binding /replication/TF	Potri.008G124700	Populus trichocarpa	similar to auxin response factor 1. [ORG:Cucumis sativus]; [ co-ortholog (2of2) of BAD19061, At5g20730, At1g19220, ]
DNA binding /replication/TF		Populus trichocarpa	similar to auxin response factor 1. [ORG:Cucumis sativus]; [ co-ortholog (1of2) of BAD19061, At5g20730, At1g19220, ]
DNA binding /replication/TF		Populus trichocarpa	similar to auxin response factor 2. [ORG:Cucumis sativus]; [ co-ortholog (1of3) of BAD19062, ]
DNA binding /replication/TF		Populus trichocarpa	(1 of 2) PTHR31744:SF10 - NAC DOMAIN CONTAINING PROTEIN 87
DNA binding /replication/TF	Potri.017G015700	Populus trichocarpa	similar to HEME ACTIVATED PROTEIN 5C; [ co-ortholog (1of2) of At1g54830, At1g08970, ]; TF
DNA binding /replication/TF		Populus trichocarpa	(1 of 2) PTHR15572 - GLIOMA TUMOR SUPPRESSOR CANDIDATE REGION GENE 1
DNA binding /replication/TF	Lus10000613.g	Linum ussitatissimum	(1 of 2) PTHR31529:SF2 - LOB DOMAIN-CONTAINING PROTEIN 17-RELATED
DNA binding /replication/TF	Lus10033873.g	Linum ussitatissimum	(1 of 2) PTHR31529:SF2 - LOB DOMAIN-CONTAINING PROTEIN 17-RELATED
DNA binding /replication/TF	MDP0000153290	Malus domestica	(1 of 9) PTHR31301:SF21 - LOB DOMAIN-CONTAINING PROTEIN 27
DNA binding /replication/TF	MDP0000216231	Malus domestica	(1 of 9) PTHR31301:SF21 - LOB DOMAIN-CONTAINING PROTEIN 27
DNA binding /replication/TF	Aqcoe6G055300	Aquilegia coerula	(1 of 1) PTHR24012:SF397 - OLIGOURIDYLATE-BINDING PROTEIN 1A-RELATED
DNA binding /replication/TF	Podel.01G176900	Populus deltoides	(1 of 1) PTHR10799//PTHR10799:SF783 - SWI/SNF-RELATED MATRIX-ASSOCIATED ACTIN-DEPENDENT REGULATOR OF CHROMATIN SUBFAMILY-RELATED // SUBFAMILY NOT NAMED
DNA binding /replication/TF	Podel.01G215600	Populus deltoides	(1 of 19) PTHR33137:SF4 - F7H2.13 PROTEIN-RELATED
DNA binding /replication/TF	Podel.01G254800	Populus deltoides	(1 of 2) PTHR31442:SF6 - DNA-BINDING DOMAIN-CONTAINING PROTEIN-RELATED
DNA binding /replication/TF	Podel.01G351400	Populus deltoides	(1 of 3) K11650 - SWI/SNF-related matrix-associated actin-dependent regulator of chromatin subfamily D (SMARCD)
DNA binding /replication/TF	Podel.02G138200	Populus deltoides	(1 of 2) PTHR22952//PTHR22952:SF194 - CAMP-RESPONSE ELEMENT BINDING PROTEIN-RELATED // SUBFAMILY NOT NAMED
DNA binding /replication/TF	Podel.03G012400	Populus deltoides	(1 of 19) PTHR33137:SF4 - F7H2.13 PROTEIN-RELATED
DNA binding /replication/TF	Podel.03G033300	Populus deltoides	(1 of 19) PTHR33137:SF4 - F7H2.13 PROTEIN-RELATED
DNA binding /replication/TF	Podel.03G033400	Populus deltoides	(1 of 19) PTHR33137:SF4 - F7H2.13 PROTEIN-RELATED
DNA binding /replication/TF	Podel.03G033600	Populus deltoides	(1 of 19) PTHR33137:SF4 - F7H2.13 PROTEIN-RELATED
DNA binding /replication/TF	Podel.03G033700	Populus deltoides	(1 of 19) PTHR33137:SF4 - F7H2.13 PROTEIN-RELATED
DNA binding /replication/TF	Podel.03G036400	Populus deltoides	(1 of 19) PTHR33137:SF4 - F7H2.13 PROTEIN-RELATED
DNA binding /replication/TF	Podel.03G037500	Populus deltoides	(1 of 19) PTHR33137:SF4 - F7H2.13 PROTEIN-RELATED
DNA binding /replication/TF	Podel.04G168100	Populus deltoides	(1 of 2) PTHR13690:SF76 - BASIC-LEUCINE ZIPPER (BZIP) TRANSCRIPTION FACTOR FAMILY PROTEIN
DNA binding /replication/TF	Podel.07G142200	Populus deltoides	(1 of 2) PTHR13690:SF80 - TRANSCRIPTION FACTOR POSF21-RELATED
DNA binding /replication/TF	Podel.09G130600	Populus deltoides	(1 of 2) PTHR13690:SF76 - BASIC-LEUCINE ZIPPER (BZIP) TRANSCRIPTION FACTOR FAMILY PROTEIN
DNA binding /replication/TF	Podel.10G254900	Populus deltoides	(1 of 7) K14514 - ethylene-insensitive protein 3 (EIN3)
DNA binding /replication/TF	Podel.13G081800	Populus deltoides	(1 of 3) PTHR15572 - GLIOMA TUMOR SUPPRESSOR CANDIDATE REGION GENE 1
DNA binding /replication/TF	Podel.14G027800	Populus deltoides	(1 of 2) PTHR22952//PTHR22952:SF194 - CAMP-RESPONSE ELEMENT BINDING PROTEIN-RELATED // SUBFAMILY NOT NAMED
DNA binding /replication/TF	Podel.16G053400	Populus deltoides	(1 of 2) PTHR22952//PTHR22952:SF151 - CAMP-RESPONSE ELEMENT BINDING PROTEIN-RELATED // SUBFAMILY NOT NAMED
DNA binding /replication/TF	Podel.17G028500	Populus deltoides	(1 of 2) PTHR13690:SF80 - TRANSCRIPTION FACTOR POSF21-RELATED
DNA binding /replication/TF	Podel.17G154900	Populus deltoides	(1 of 2) PTHR31636:SF4 - SCARECROW-LIKE PROTEIN 8
DNA binding /replication/TF	Podel.19G030000	Populus deltoides	(1 of 2) PTHR31744:SF10 - NAC DOMAIN CONTAINING PROTEIN 87
DNA binding /replication/TF	Podel.19G044600	Populus deltoides	(1 of 3) PTHR15572 - GLIOMA TUMOR SUPPRESSOR CANDIDATE REGION GENE 1
DNA binding /replication/TF	Podel.T017500	Populus deltoides	(1 of 19) PTHR33137:SF4 - F7H2.13 PROTEIN-RELATED
DNA binding /replication/TF	Podel.T120700	Populus deltoides	(1 of 19) PTHR33137:SF4 - F7H2.13 PROTEIN-RELATED
DNA binding /replication/TF	Podel.T131100	Populus deltoides	(1 of 19) PTHR33137:SF4 - F7H2.13 PROTEIN-RELATED
DNA binding /replication/TF	Podel.T162200	Populus deltoides	(1 of 19) PTHR33137:SF4 - F7H2.13 PROTEIN-RELATED
DNA binding /replication/TF	Podel.T184000	Populus deltoides	(1 of 3) PTHR10799//PTHR10799:SF654 - SWI/SNF-RELATED MATRIX-ASSOCIATED ACTIN-DEPENDENT REGULATOR OF CHROMATIN SUBFAMILY-RELATED // SUBFAMILY NOT NAMED
DNA binding /replication/TF	Podel.T250100	Populus deltoides	(1 of 19) PTHR33137:SF4 - F7H2.13 PROTEIN-RELATED
DNA binding /replication/TF	Podel.02G060400	Populus deltoides	(1 of 23) PF02309//PF02362//PF06507 - AUX/IAA family (AUX_IAA) // B3 DNA binding domain (B3) // Auxin response factor (Auxin_resp)
DNA binding /replication/TF	Podel.06G084100	Populus deltoides	(1 of 23) PF02309//PF02362//PF06507 - AUX/IAA family (AUX_IAA) // B3 DNA binding domain (B3) // Auxin response factor (Auxin_resp)
DNA binding /replication/TF	Podel.06G152100	Populus deltoides	(1 of 2) PTHR31384:SF21 - AUXIN RESPONSE FACTOR 19-RELATED
DNA binding /replication/TF	Podel.18G061700	Populus deltoides	(1 of 2) PTHR31384:SF21 - AUXIN RESPONSE FACTOR 19-RELATED
DNA binding /replication/TF	Podel.18G151300	Populus deltoides	(1 of 23) PF02309//PF02362//PF06507 - AUX/IAA family (AUX_IAA) // B3 DNA binding domain (B3) // Auxin response factor (Auxin_resp)
DNA binding /replication/TF	Podel.13G057600	Populus deltoides	(1 of 2) PTHR31744:SF10 - NAC DOMAIN CONTAINING PROTEIN 87
DNA binding /replication/TF	Podel.13G104500	Populus deltoides	(1 of 2) K13210 - far upstream element-binding protein (FUBP)
DNA binding /replication/TF	Podel.18G054800	Populus deltoides	(1 of 2) K13210 - far upstream element-binding protein (FUBP)
DNA binding /replication/TF	54299	Micromonas pusilla	(1 of 2) 3.6.4.11 - Nucleoplasmin ATPase
DNA binding /replication/TF	192123	Micromonas pusilla	(1 of 1) PF00642//PF13637 - Zinc finger C-x8-C-x5-C-x3-H type (and similar) (zf-CCCH) // Ankyrin repeats (many copies) (Ank_4)
DNA binding /replication/TF	30105	Micromonas pusilla	(1 of 1) PF08536 - Whirly transcription factor (Whirly)
DNA binding /replication/TF	Anaoc.0001s0687	Anacardium occidentale	(1 of 60) PF13837 - Myb/SANT-like DNA-binding domain (Myb_DNA-bind_4)
DNA binding /replication/TF	Anaoc.0001s1065	Anacardium occidentale	(1 of 6) PTHR10799//PTHR10799:SF783 - SWI/SNF-RELATED MATRIX-ASSOCIATED ACTIN-DEPENDENT REGULATOR OF CHROMATIN SUBFAMILY-RELATED // SUBFAMILY NOT NAMED
DNA binding /replication/TF	Anaoc.0001s1066	Anacardium occidentale	(1 of 6) PTHR10799//PTHR10799:SF783 - SWI/SNF-RELATED MATRIX-ASSOCIATED ACTIN-DEPENDENT REGULATOR OF CHROMATIN SUBFAMILY-RELATED // SUBFAMILY NOT NAMED
DNA binding /replication/TF	Anaoc.0008s1565	Anacardium occidentale	(1 of 4) PTHR13690:SF80 - TRANSCRIPTION FACTOR POSF21-RELATED
DNA binding /replication/TF	Anaoc.0013s0847	Anacardium occidentale	(1 of 2) PTHR31384:SF21 - AUXIN RESPONSE FACTOR 19-RELATED
DNA binding /replication/TF	Anaoc.0014s0145	Anacardium occidentale	(1 of 4) PTHR13690:SF80 - TRANSCRIPTION FACTOR POSF21-RELATED
DNA binding /replication/TF	Anaoc.0014s0486	Anacardium occidentale	(1 of 5) K03126 - transcription initiation factor TFIID subunit 12 (TAF12)
DNA binding /replication/TF	Anaoc.0014s0487	Anacardium occidentale	(1 of 5) K03126 - transcription initiation factor TFIID subunit 12 (TAF12)
DNA binding /replication/TF	Anaoc.0017s0081	Anacardium occidentale	(1 of 6) PTHR10799//PTHR10799:SF783 - SWI/SNF-RELATED MATRIX-ASSOCIATED ACTIN-DEPENDENT REGULATOR OF CHROMATIN SUBFAMILY-RELATED // SUBFAMILY NOT NAMED
DNA binding /replication/TF	Anaoc.0019s0668	Anacardium occidentale	(1 of 2) PTHR31384:SF21 - AUXIN RESPONSE FACTOR 19-RELATED
DNA binding/replication/TF	MA_161658g0010 high_confidence	Picea abies	Basic-leucine zipper domain
DNA binding/replication/TF	MA_170065g0010 high_confidence	Picea abies	Basic-leucine zipper domain
DNA binding/replication/TF	MA_13363g0010 high_confidence	Picea abies	Histone H3-K56 acetyltransferase, RTT109;Zinc finger, FYVE/PHD-type;Zinc finger, PHD-finger;Zinc finger, RING/FYVE/PHD-type;Zinc finger, TAZ-type;Zinc finger, ZZ-type
DNA binding/replication/TF	MA_19757g0010 high_confidence	Picea abies	Basic-leucine zipper domain
DNA binding/replication/TF	MA_18107g0010 high_confidence	Picea abies	Basic-leucine zipper domain
DNA binding/replication/TF	MA_168983g0010 high_confidence	Picea abies	nucleic acid binding
DNA binding/replication/TF	MA_55076g0010 high_confidence	Picea abies	AUX/IAA protein;Aux/IAA-ARF-dimerisation; repressor proteins.
DNA binding/replication/TF	MA_103763g0010 high_confidence	Picea abies	AUX/IAA protein;Aux/IAA-ARF-dimerisation; repressor proteins.
Flowering & Development	Podel.02G079900	Populus deltoides	(1 of 4) PTHR10378//PTHR10378:SF10 - LIM DOMAIN-BINDING PROTEIN // SUBFAMILY NOT NAMED
Flowering & Development	Podel.03G162000	Populus deltoides	(1 of 177) PF02365 - No apical meristem (NAM) protein (NAM)
Flowering & Development	Podel.05G198700	Populus deltoides	(1 of 4) PTHR10378//PTHR10378:SF10 - LIM DOMAIN-BINDING PROTEIN // SUBFAMILY NOT NAMED
Flowering & Development	Podel.06G261700	Populus deltoides	(1 of 2) PTHR22847:SF437 - TRANSCRIPTIONAL COREPRESSOR LEUNIG
Flowering & Development	Podel.09G009300	Populus deltoides	(1 of 10) PF06830 - Root cap (Root_cap)
Flowering & Development	Podel.10G149100	Populus deltoides	(1 of 2) PTHR24012:SF382 - FLOWERING TIME CONTROL PROTEIN FCA-RELATED
Flowering & Development	Podel.12G145200	Populus deltoides	(1 of 5) PTHR10378:SF9 - CHIP, ISOFORM B
Flowering & Development	Podel.12G145500	Populus deltoides	(1 of 5) PTHR10378:SF9 - CHIP, ISOFORM B
Flowering & Development	Podel.15G140400	Populus deltoides	(1 of 5) PTHR10378:SF9 - CHIP, ISOFORM B
Flowering & Development	Podel.18G033300	Populus deltoides	(1 of 2) PTHR22847:SF437 - TRANSCRIPTIONAL COREPRESSOR LEUNIG
Flowering and Development	Zm00008a008552	Zea mays	flowering time control protein FCA, putative, expressed
Flowering and Development	Zm00008a010050	Zea mays	transcriptional corepressor SEUSS, putative, expressed
Flowering and Development	Zm00008a012510	Zea mays	transcriptional corepressor SEUSS, putative, expressed
Flowering and Development	Zm00008a014597	Zea mays	transcriptional corepressor LEUNIG, putative, expressed
Flowering and Development	Zm00008a015238	Zea mays	transcriptional corepressor SEUSS, putative, expressed
Flowering and Development	Zm00008a023321	Zea mays	transcriptional corepressor LEUNIG, putative, expressed
Flowering and Development	Zm00008a036658	Zea mays	transcriptional corepressor SEUSS, putative, expressed
Flowering and Development	Zm00008a013273	Zea mays	flowering time control protein FCA, putative, expressed
Flowering and Development	Seita.1G362300.1	Setaria italica	transcriptional corepressor LEUNIG, putative, expressed
Flowering and Development	Seita.2G146900.1	Setaria italica	flowering time control protein FCA, putative, expressed
Flowering and Development	Seita.2G170400.1	Setaria italica	PFT1, putative, expressed
Flowering and Development	Seita.5G125300.1	Setaria italica	transcriptional corepressor LEUNIG, putative, expressed
Flowering and Development	Seita.5G220100.1	Setaria italica	transcriptional corepressor LEUNIG, putative, expressed
Flowering and Development	Seita.7G279800.1	Setaria italica	transcriptional corepressor SEUSS, putative, expressed
Flowering and Development	Seita.8G073600.1	Setaria italica	transcriptional corepressor SEUSS, putative, expressed
Flowering and Development	Aqcoe1G497600	Aquilegia coerula	(1 of 9) PF06830 - Root cap (Root_cap)
Flowering and Development	Aqcoe2G069200	Aquilegia coerula	(1 of 1) PTHR31636:SF12 - PROTEIN SCARECROW
Flowering and Development	Aqcoe5G235700	Aquilegia coerula	(1 of 1) PTHR10378//PTHR10378:SF10 - LIM DOMAIN-BINDING PROTEIN // SUBFAMILY NOT NAMED
Flowering and Development	Aqcoe7G046600	Aquilegia coerula	(1 of 1) PTHR10378:SF9 - CHIP, ISOFORM B
Flowering and Development	Aqcoe7G200300	Aquilegia coerula	(1 of 2) PTHR22847:SF437 - TRANSCRIPTIONAL COREPRESSOR LEUNIG
Flowering and Development	Anaoc.0005s1311	Anacardium occidentale	(1 of 9) PF06830 - Root cap (Root_cap)
Flowering and Development	Anaoc.0009s1043	Anacardium occidentale	(1 of 4) PTHR10378//PTHR10378:SF10 - LIM DOMAIN-BINDING PROTEIN // SUBFAMILY NOT NAMED
Flowering and Development	Anaoc.0012s0267	Anacardium occidentale	(1 of 4) PTHR10378//PTHR10378:SF10 - LIM DOMAIN-BINDING PROTEIN // SUBFAMILY NOT NAMED
Flowering and Development	Anaoc.0930s0004	Anacardium occidentale	(1 of 4) PTHR10378//PTHR10378:SF10 - LIM DOMAIN-BINDING PROTEIN // SUBFAMILY NOT NAMED
Flowering and Development	AHYPO_002612	Amaranthus hypochondriacus	(1 of 1) PTHR10378//PTHR10378:SF10 - LIM DOMAIN-BINDING PROTEIN // SUBFAMILY NOT NAMED
Flowering and Development	AHYPO_007113	Amaranthus hypochondriacus	(1 of 1) PTHR32387:SF0 - NO VEIN-LIKE PROTEIN-RELATED
Flowering and Development	AHYPO_016632	Amaranthus hypochondriacus	(1 of 3) PTHR22847:SF437 - TRANSCRIPTIONAL COREPRESSOR LEUNIG
Flowering and Development	AHYPO_018154	Amaranthus hypochondriacus	(1 of 2) PTHR10378:SF9 - CHIP, ISOFORM B
Flowering and Development	AHYPO_018571	Amaranthus hypochondriacus	(1 of 2) PTHR10378:SF9 - CHIP, ISOFORM B
Flowering and Development	Araha.14473s0003	Arabidopsis halleri	(1 of 1) K12125 - protein EARLY FLOWERING 3 (ELF3)
Flowering and Development	Araha.23460s0006	Arabidopsis halleri	(1 of 2) PTHR24012:SF382 - FLOWERING TIME CONTROL PROTEIN FCA-RELATED
Flowering and Development	Araha.42148s0002	Arabidopsis halleri	(1 of 1) PTHR11850:SF64 - HOMEOBOX PROTEIN KNOTTED-1-LIKE 1
Flowering and Development	Araha.54171s0001	Arabidopsis halleri	(1 of 1) PTHR10378//PTHR10378:SF10 - LIM DOMAIN-BINDING PROTEIN // SUBFAMILY NOT NAMED
Flowering and Development	Dusal.0048s00012	Dunaliella salina	(1 of 1) PTHR10516:SF268 - PEPTIDYL-PROLYL CIS-TRANS ISOMERASE PASTICCINO1
Flowering and Development	Brara.A00539	Brassica rapa	(1 of 3) PTHR22847:SF437 - TRANSCRIPTIONAL COREPRESSOR LEUNIG
Flowering and Development	Brara.A01545	Brassica rapa	(1 of 5) PTHR10378:SF9 - CHIP, ISOFORM B
Flowering and Development	Brara.A01919	Brassica rapa	(1 of 2) PTHR24012:SF382 - FLOWERING TIME CONTROL PROTEIN FCA-RELATED
Flowering and Development	Brara.B03787	Brassica rapa	(1 of 5) PTHR10378:SF9 - CHIP, ISOFORM B
Flowering and Development	Brara.E00354	Brassica rapa	(1 of 2) PTHR23189:SF45 - FLOWERING TIME CONTROL PROTEIN FPA
Flowering and Development	Brara.H01572	Brassica rapa	(1 of 5) PTHR10378:SF9 - CHIP, ISOFORM B
Flowering and Development	Brara.I04408	Brassica rapa	(1 of 2) K12125 - protein EARLY FLOWERING 3 (ELF3)
Flowering and Development	Brara.J00668	Brassica rapa	(1 of 2) PTHR10378//PTHR10378:SF10 - LIM DOMAIN-BINDING PROTEIN // SUBFAMILY NOT NAMED
Flowering and Development	evm_27.TU.AmTr_v1.0_scaffold00046.92	Amborella trichopoda	(1 of 1) PTHR24012:SF382 - FLOWERING TIME CONTROL PROTEIN FCA-RELATED
Flowering and Development	evm_27.TU.AmTr_v1.0_scaffold00069.80	Amborella trichopoda	(1 of 1) PTHR10378:SF9 - CHIP, ISOFORM B
Flowering and Development	evm_27.TU.AmTr_v1.0_scaffold00071.21	Amborella trichopoda	(1 of 1) PTHR10378//PTHR10378:SF10 - LIM DOMAIN-BINDING PROTEIN // SUBFAMILY NOT NAMED
Flowering and Development	evm_27.TU.AmTr_v1.0_scaffold00122.38	Amborella trichopoda	(1 of 2) PTHR22847:SF437 - TRANSCRIPTIONAL COREPRESSOR LEUNIG
Flowering and Development	Phvul.001G054700	Phaseolus vulgaris	(1 of 3) PTHR22847:SF437 - TRANSCRIPTIONAL COREPRESSOR LEUNIG
Flowering and Development	Phvul.001G064200	Phaseolus vulgaris	(1 of 2) PTHR10378//PTHR10378:SF10 - LIM DOMAIN-BINDING PROTEIN // SUBFAMILY NOT NAMED
Flowering and Development	Phvul.004G121300	Phaseolus vulgaris	(1 of 2) PTHR10378:SF9 - CHIP, ISOFORM B
Flowering and Development	Phvul.004G121400	Phaseolus vulgaris	(1 of 2) PTHR10378:SF9 - CHIP, ISOFORM B
Flowering and Development	Phvul.009G096600	Phaseolus vulgaris	(1 of 3) PTHR22847:SF437 - TRANSCRIPTIONAL COREPRESSOR LEUNIG
Flowering and Development	Phvul.009G134000	Phaseolus vulgaris	(1 of 2) PTHR10378//PTHR10378:SF10 - LIM DOMAIN-BINDING PROTEIN // SUBFAMILY NOT NAMED
Flowering and Development	Brast02G345800	Brachypodium stacei	(1 of 2) PTHR32387:SF0 - NO VEIN-LIKE PROTEIN-RELATED
Flowering and Development	Brast04G010800	Brachypodium stacei	(1 of 128) PF02365 - No apical meristem (NAM) protein (NAM)
Flowering and Development	Brast05G045300	Brachypodium stacei	(1 of 3) PF01803 - LIM-domain binding protein (LIM_bind)
Flowering and Development	Brast06G072400	Brachypodium stacei	(1 of 1) PTHR31636:SF9 - PROTEIN SHORT-ROOT
Flowering and Development	Brast10G013100	Brachypodium stacei	(1 of 1) PTHR10378//PTHR10378:SF10 - LIM DOMAIN-BINDING PROTEIN // SUBFAMILY NOT NAMED
Flowering and Development	Brast10G106900	Brachypodium stacei	(1 of 1) PTHR24012:SF382 - FLOWERING TIME CONTROL PROTEIN FCA-RELATED
Flowering and Development	Cagra.23907s0015	Capsella grandiflora	(1 of 3) PTHR10378:SF9 - CHIP, ISOFORM B
Flowering and Development	Cagra.23907s0016	Capsella grandiflora	(1 of 3) PTHR10378:SF9 - CHIP, ISOFORM B
Flowering and Development	Cagra.25895s0001	Capsella grandiflora	(1 of 1) K12125 - protein EARLY FLOWERING 3 (ELF3)
Flowering and Development	Carubv10004137m.g	Capsella rubella	(1 of 1) PTHR22847:SF437 - TRANSCRIPTIONAL COREPRESSOR LEUNIG
Flowering and Development	Carubv10004216m.g	Capsella rubella	(1 of 3) PTHR10378:SF9 - CHIP, ISOFORM B
Flowering and Development	Carubv10011788m.g	Capsella rubella	(1 of 1) PTHR10378//PTHR10378:SF10 - LIM DOMAIN-BINDING PROTEIN // SUBFAMILY NOT NAMED
Flowering and Development	Carubv10022728m.g	Capsella rubella	(1 of 1) K12125 - protein EARLY FLOWERING 3 (ELF3)
Flowering and Development	Carubv10027841m.g	Capsella rubella	(1 of 3) PTHR10378:SF9 - CHIP, ISOFORM B
Flowering and Development	Ciclev10000185m.g	Citrus clementina	(1 of 1) PTHR10378//PTHR10378:SF10 - LIM DOMAIN-BINDING PROTEIN // SUBFAMILY NOT NAMED
Flowering and Development	Ciclev10004290m.g	Citrus clementina	(1 of 2) PTHR10378:SF9 - CHIP, ISOFORM B
Flowering and Development	Ciclev10006924m.g	Citrus clementina	(1 of 3) PTHR24012:SF382 - FLOWERING TIME CONTROL PROTEIN FCA-RELATED
Flowering and Development	Ciclev10007390m.g	Citrus clementina	(1 of 2) PTHR22847:SF437 - TRANSCRIPTIONAL COREPRESSOR LEUNIG
Flowering and Development	Thhalv10001307m.g	Eutrema salsugineum	(1 of 1) PTHR23189:SF45 - FLOWERING TIME CONTROL PROTEIN FPA
Flowering and Development	Thhalv10003661m.g	Eutrema salsugineum	(1 of 3) PTHR10378:SF9 - CHIP, ISOFORM B
Flowering and Development	Thhalv10011234m.g	Eutrema salsugineum	(1 of 1) PTHR10378//PTHR10378:SF10 - LIM DOMAIN-BINDING PROTEIN // SUBFAMILY NOT NAMED
Flowering and Development	Thhalv10012891m.g	Eutrema salsugineum	(1 of 3) PTHR10378:SF9 - CHIP, ISOFORM B
Flowering and Development	Thhalv10012897m.g	Eutrema salsugineum	(1 of 3) PTHR10378:SF9 - CHIP, ISOFORM B
Flowering and Development	Thhalv10024343m.g	Eutrema salsugineum	(1 of 1) PTHR22847:SF437 - TRANSCRIPTIONAL COREPRESSOR LEUNIG
Flowering and Development	Thhalv10024390m.g	Eutrema salsugineum	(1 of 2) PTHR24012:SF382 - FLOWERING TIME CONTROL PROTEIN FCA-RELATED
Flowering and Development	Thhalv10029458m.g	Eutrema salsugineum	(1 of 6) PTHR31189:SF1 - 12S SEED STORAGE PROTEIN CRA1-RELATED
Flowering and Development	gene00925-v1.0-hybrid	Fragaria vesca	(1 of 1) PTHR10378//PTHR10378:SF10 - LIM DOMAIN-BINDING PROTEIN // SUBFAMILY NOT NAMED
Flowering and Development	gene08112-v1.0-hybrid	Fragaria vesca	(1 of 127) PF02365 - No apical meristem (NAM) protein (NAM)
Flowering and Development	gene09854-v1.0-hybrid	Fragaria vesca	(1 of 3) PTHR31791:SF2 - FRIGIDA-LIKE PROTEIN 4A-RELATED
Flowering and Development	gene11729-v1.0-hybrid	Fragaria vesca	(1 of 2) PTHR22847:SF437 - TRANSCRIPTIONAL COREPRESSOR LEUNIG
Flowering and Development	gene13313-v1.0-hybrid	Fragaria vesca	(1 of 2) PTHR10378:SF9 - CHIP, ISOFORM B
Flowering and Development	gene30949-v1.0-hybrid	Fragaria vesca	(1 of 2) PTHR22847:SF437 - TRANSCRIPTIONAL COREPRESSOR LEUNIG
Flowering and Development	Glyma.04G070200	Glycine max	(1 of 4) PTHR22847:SF437 - TRANSCRIPTIONAL COREPRESSOR LEUNIG
Flowering and Development	Glyma.04G241900	Glycine max	(1 of 4) PTHR10378//PTHR10378:SF10 - LIM DOMAIN-BINDING PROTEIN // SUBFAMILY NOT NAMED
Flowering and Development	Glyma.06G072200	Glycine max	(1 of 4) PTHR22847:SF437 - TRANSCRIPTIONAL COREPRESSOR LEUNIG
Flowering and Development	Glyma.06G121500	Glycine max	(1 of 4) PTHR10378//PTHR10378:SF10 - LIM DOMAIN-BINDING PROTEIN // SUBFAMILY NOT NAMED
Flowering and Development	Glyma.09G146000	Glycine max	(1 of 10) PTHR10378 - LIM DOMAIN-BINDING PROTEIN
Flowering and Development	Glyma.09G146200	Glycine max	(1 of 5) PTHR10378:SF9 - CHIP, ISOFORM B
Flowering and Development	Glyma.12G051000	Glycine max	(1 of 4) PTHR23189:SF45 - FLOWERING TIME CONTROL PROTEIN FPA
Flowering and Development	Glyma.13G037600	Glycine max	(1 of 4) PTHR10378//PTHR10378:SF10 - LIM DOMAIN-BINDING PROTEIN // SUBFAMILY NOT NAMED
Flowering and Development	Glyma.14G119800	Glycine max	(1 of 4) PTHR10378//PTHR10378:SF10 - LIM DOMAIN-BINDING PROTEIN // SUBFAMILY NOT NAMED
Flowering and Development	Glyma.14G128300	Glycine max	(1 of 4) PTHR22847:SF437 - TRANSCRIPTIONAL COREPRESSOR LEUNIG
Flowering and Development	Glyma.16G198200	Glycine max	(1 of 5) PTHR10378:SF9 - CHIP, ISOFORM B
Flowering and Development	Glyma.16G198300	Glycine max	(1 of 5) PTHR10378:SF9 - CHIP, ISOFORM B
Flowering and Development	Glyma.17G205700	Glycine max	(1 of 4) PTHR22847:SF437 - TRANSCRIPTIONAL COREPRESSOR LEUNIG
Flowering and Development	Gorai.005G083200	Gossypium raimondii	(1 of 3) PTHR10378//PTHR10378:SF10 - LIM DOMAIN-BINDING PROTEIN // SUBFAMILY NOT NAMED
Flowering and Development	Gorai.007G010500	Gossypium raimondii	(1 of 4) PTHR10378:SF9 - CHIP, ISOFORM B
Flowering and Development	Gorai.007G065800	Gossypium raimondii	(1 of 3) PTHR10378//PTHR10378:SF10 - LIM DOMAIN-BINDING PROTEIN // SUBFAMILY NOT NAMED
Flowering and Development	Gorai.008G280000	Gossypium raimondii	(1 of 4) PTHR10378:SF9 - CHIP, ISOFORM B
Flowering and Development	Gorai.010G053000	Gossypium raimondii	(1 of 4) PTHR22847:SF437 - TRANSCRIPTIONAL COREPRESSOR LEUNIG
Flowering and Development	Gorai.011G201900	Gossypium raimondii	(1 of 2) PTHR24012:SF382 - FLOWERING TIME CONTROL PROTEIN FCA-RELATED
Flowering and Development	Gorai.013G240700	Gossypium raimondii	(1 of 4) PTHR22847:SF437 - TRANSCRIPTIONAL COREPRESSOR LEUNIG
Flowering and Development	Lus10006304.g	Linum ussitatissimum	(1 of 4) PTHR24012:SF382 - FLOWERING TIME CONTROL PROTEIN FCA-RELATED
Flowering and Development	Lus10017754.g	Linum ussitatissimum	(1 of 2) PTHR22847:SF437 - TRANSCRIPTIONAL COREPRESSOR LEUNIG
Flowering and Development	Lus10019927.g	Linum ussitatissimum	(1 of 4) PTHR10593:SF42 - ZINC FINGER PROTEIN JACKDAW
Flowering and Development	Lus10026497.g	Linum ussitatissimum	(1 of 4) PTHR10593:SF42 - ZINC FINGER PROTEIN JACKDAW
Flowering and Development	Lus10029756.g	Linum ussitatissimum	(1 of 5) PTHR10378//PTHR10378:SF10 - LIM DOMAIN-BINDING PROTEIN // SUBFAMILY NOT NAMED
Flowering and Development	Lus10038880.g	Linum ussitatissimum	(1 of 5) PTHR10378:SF9 - CHIP, ISOFORM B
Flowering and Development	Lus10042785.g	Linum ussitatissimum	(1 of 5) PTHR10378//PTHR10378:SF10 - LIM DOMAIN-BINDING PROTEIN // SUBFAMILY NOT NAMED
Flowering and Development	MDP0000121594	Malus domestica	(1 of 3) PTHR10378//PTHR10378:SF10 - LIM DOMAIN-BINDING PROTEIN // SUBFAMILY NOT NAMED
Flowering and Development	MDP0000143222	Malus domestica	(1 of 7) PTHR32387:SF0 - NO VEIN-LIKE PROTEIN-RELATED
Flowering and Development	MDP0000172510	Malus domestica	(1 of 3) PTHR10378//PTHR10378:SF10 - LIM DOMAIN-BINDING PROTEIN // SUBFAMILY NOT NAMED
Flowering and Development	MDP0000183405	Malus domestica	(1 of 11) PF06830 - Root cap (Root_cap)
Flowering and Development	MDP0000189366	Malus domestica	(1 of 3) PTHR10378:SF9 - CHIP, ISOFORM B
Flowering and Development	MDP0000207301	Malus domestica	(1 of 47) PF00190 - Cupin (Cupin_1)
Flowering and Development	MDP0000278350	Malus domestica	(1 of 1) PF01803//PF17123 - LIM-domain binding protein (LIM_bind) // RING-like zinc finger (zf-RING_11)
Flowering and Development	MDP0000288939	Malus domestica	(1 of 1) PF04702 - Vicilin N terminal region (Vicilin_N)
Flowering and Development	MDP0000319130	Malus domestica	(1 of 3) PTHR10378//PTHR10378:SF10 - LIM DOMAIN-BINDING PROTEIN // SUBFAMILY NOT NAMED
Flowering and Development	MDP0000434560	Malus domestica	(1 of 11) PF06830 - Root cap (Root_cap)
Flowering and Development	MDP0000500080	Malus domestica	(1 of 11) PF14576//PF14577 - Sieve element occlusion N-terminus (SEO_N) // Sieve element occlusion C-terminus (SEO_C)
Flowering and Development	Manes.02G173700	Manihot esculenta	(1 of 3) PTHR10378//PTHR10378:SF10 - LIM DOMAIN-BINDING PROTEIN // SUBFAMILY NOT NAMED
Flowering and Development	Manes.03G146000	Manihot esculenta	(1 of 1) PTHR32387:SF0 - NO VEIN-LIKE PROTEIN-RELATED
Flowering and Development	Manes.04G022400	Manihot esculenta	(1 of 9) PF06830 - Root cap (Root_cap)
Flowering and Development	Manes.06G144100	Manihot esculenta	(1 of 2) PTHR10378:SF9 - CHIP, ISOFORM B
Flowering and Development	Manes.11G082800	Manihot esculenta	(1 of 6) PTHR22847:SF437 - TRANSCRIPTIONAL COREPRESSOR LEUNIG
Flowering and Development	Manes.11G144100	Manihot esculenta	(1 of 9) PF06830 - Root cap (Root_cap)
Flowering and Development	Manes.15G001500	Manihot esculenta	(1 of 3) PTHR24012:SF382 - FLOWERING TIME CONTROL PROTEIN FCA-RELATED
Flowering and Development	Manes.16G067500	Manihot esculenta	(1 of 6) PTHR22847:SF437 - TRANSCRIPTIONAL COREPRESSOR LEUNIG
Flowering and Development	Manes.18G086300	Manihot esculenta	(1 of 3) PTHR10378//PTHR10378:SF10 - LIM DOMAIN-BINDING PROTEIN // SUBFAMILY NOT NAMED
Flowering and Development	Medtr1g011610	Medicago truncatula	(1 of 3) PTHR22847:SF437 - TRANSCRIPTIONAL COREPRESSOR LEUNIG
Flowering and Development	Medtr1g029400	Medicago truncatula	(1 of 2) PTHR10378 - LIM DOMAIN-BINDING PROTEIN
Flowering and Development	Medtr2g024390	Medicago truncatula	(1 of 1) PTHR11850:SF100 - HOMEOBOX PROTEIN SHOOT MERISTEMLESS
Flowering and Development	Medtr3g107910	Medicago truncatula	(1 of 3) PTHR22847:SF437 - TRANSCRIPTIONAL COREPRESSOR LEUNIG
Flowering and Development	Medtr4g068120	Medicago truncatula	(1 of 1) PTHR23189:SF45 - FLOWERING TIME CONTROL PROTEIN FPA
Flowering and Development	Mapoly0005s0280	Marchantia polymorpha	(1 of 1) PTHR10378:SF9 - CHIP, ISOFORM B
Flowering and Development	Mapoly0030s0035	Marchantia polymorpha	(1 of 1) PTHR10378//PTHR10378:SF10 - LIM DOMAIN-BINDING PROTEIN // SUBFAMILY NOT NAMED
Flowering and Development	Mapoly0033s0156	Marchantia polymorpha	(1 of 1) PTHR22847:SF437 - TRANSCRIPTIONAL COREPRESSOR LEUNIG
Flowering and Development	Aco005788	Ananas comosus	DCD Development and Cell Death domain protein
Flowering and Development	Aco007739	Ananas comosus	Protein LIGHT-DEPENDENT SHORT HYPOCOTYLS
Flowering and Development	Aco013806	Ananas comosus	SEUSS-like 2
Flowering and Development	Solyc01g058450.2	Solanum lycopersicum	(1 of 2) PTHR24012:SF382 - FLOWERING TIME CONTROL PROTEIN FCA-RELATED
Flowering and Development	Solyc06g059750.2	Solanum lycopersicum	(1 of 2) PTHR10378//PTHR10378:SF10 - LIM DOMAIN-BINDING PROTEIN // SUBFAMILY NOT NAMED
Flowering and Development	Solyc06g059760.2	Solanum lycopersicum	(1 of 2) PTHR10378//PTHR10378:SF10 - LIM DOMAIN-BINDING PROTEIN // SUBFAMILY NOT NAMED
Flowering and Development	Solyc06g065640.2	Solanum lycopersicum	(1 of 2) PTHR22847:SF437 - TRANSCRIPTIONAL COREPRESSOR LEUNIG
Flowering and Development	Solyc09g092100.2	Solanum lycopersicum	(1 of 1) PTHR32387:SF0 - NO VEIN-LIKE PROTEIN-RELATED
Flowering and Development	Sevir.2G153400	Setaria viridis	(1 of 1) PTHR24012//PTHR24012:SF382 - FAMILY NOT NAMED // FLOWERING TIME CONTROL PROTEIN FCA-RELATED
Flowering and Development	Sevir.2G383300	Setaria viridis	(1 of 2) PTHR31636:SF9 - PROTEIN SHORT-ROOT
Flowering and Development	Sevir.7G146500	Setaria viridis	(1 of 1) PTHR33405:SF4 - PROTEIN FLX-LIKE 4
Flowering and Development	Sevir.7G290700	Setaria viridis	(1 of 1) PTHR10378//PTHR10378:SF10 - LIM DOMAIN-BINDING PROTEIN // SUBFAMILY NOT NAMED
Flowering and Development	Sevir.8G074400	Setaria viridis	(1 of 5) PTHR10378//PTHR10378:SF9 - LIM DOMAIN-BINDING PROTEIN // CHIP, ISOFORM B
Flowering and Development	Vocar.0013s0153	Volvox carteri	(1 of 1) PTHR21262:SF12 - CA2+-ACTIVATED RELA/SPOT-LIKE PROTEIN
Flowering and Development	Zosma34g00810	Zostera marina	Transcriptional corepressor SEUSS, putative
Flowering and Development	LOC_Os01g42260.1	Oryza sativa	transcriptional corepressor LEUNIG, putative, expressed
Flowering and Development	LOC_Os02g56880.1	Oryza sativa	transcriptional corepressor LEUNIG, putative, expressed
Flowering and Development	LOC_Os09g03610.1	Oryza sativa	flowering time control protein FCA, putative, expressed
Flowering and Development	LOC_Os09g13610.1	Oryza sativa	PFT1, putative, expressed
Flowering and Development	LOC_Os11g10060.1	Oryza sativa	transcriptional corepressor SEUSS, putative, expressed
Flowering and Development	LOC_Os11g10070.1	Oryza sativa	transcriptional corepressor SEUSS, putative, expressed
Flowering and Development	Pp3c13_15090	Physcomitrium patens	GRF1-interacting factor 3
Flowering and Development	Pp3c13_2290	Physcomitrium patens	GRF1-interacting factor 3
Flowering and Development	Pp3c16_2870	Physcomitrium patens	floral homeotic protein (HUA1)
Flowering and Development	Pp3c18_8920	Physcomitrium patens	Lateral root primordium (LRP) protein-related
Flowering and Development	Pp3c1_38820	Physcomitrium patens	phytochrome interacting factor 3
Flowering and Development	Pp3c25_2660	Physcomitrium patens	phytochrome and flowering time regulatory protein (PFT1)
Flowering and Development	Pp3c2_31650	Physcomitrium patens	LEUNIG_homolog
Flowering and Development	Pp3c3_21060	Physcomitrium patens	GRF1-interacting factor 3
Flowering and Development	Pp3c3_5580	Physcomitrium patens	GRF1-interacting factor 3
Flowering and Development	Pp3c6_27010	Physcomitrium patens	SEUSS transcriptional co-regulator
Flowering and Development	Eucgr.D01061	Eucalyptus grandis	phytochrome and flowering time regulatory protein (PFT1)
Flowering and Development	Eucgr.F04275	Eucalyptus grandis	SEUSS transcriptional co-regulator
Flowering and Development	Eucgr.K00227	Eucalyptus grandis	SEUSS-like 2
Flowering and Development	Cre01.g004600	Chlamydomonas reinhardtii	RWP-RK domain-containing protein
Flowering and Development	Cre02.g100100	Chlamydomonas reinhardtii	AINTEGUMENTA-like 5
Flowering and Development	Cre03.g149350	Chlamydomonas reinhardtii	RWP-RK domain-containing protein
Flowering and Development	Cre03.g177700	Chlamydomonas reinhardtii	Plant regulator RWP-RK family protein
Flowering and Development	Cre03.g182700	Chlamydomonas reinhardtii	CONSTANS-like 1
Flowering and Development	Cre08.g361400	Chlamydomonas reinhardtii	TESMIN/TSO1-like CXC 2
Flowering and Development	Cre10.g452200	Chlamydomonas reinhardtii	SART-1 family
Flowering and Development	Cre12.g508644	Chlamydomonas reinhardtii	POX (plant homeobox) family protein
Flowering and Development	Cre12.g514400	Chlamydomonas reinhardtii	circadian clock associated 1
Flowering and Development	Cre12.g514550	Chlamydomonas reinhardtii	BLISTER
Flowering and Development	Cre16.g667900	Chlamydomonas reinhardtii	AINTEGUMENTA-like 5
Flowering and Development	Cre17.g736950	Chlamydomonas reinhardtii	phytochrome and flowering time regulatory protein (PFT1)
Flowering and Development	AT1G25540.1	Arabidopsis thaliana	PFT1, putative, expressed
Flowering and Development	AT1G43850.1	Arabidopsis thaliana	transcriptional corepressor SEUSS, putative, expressed
Flowering and Development	AT1G48410.1	Arabidopsis thaliana	PINHEAD, putative, expressed
Flowering and Development	AT2G27660.1	Arabidopsis thaliana	DC1 domain-containing protein, putative, expressed
Flowering and Development	AT2G37820.1	Arabidopsis thaliana	DC1 domain-containing protein, putative, expressed
Flowering and Development	AT4G16280.1	Arabidopsis thaliana	flowering time control protein FCA, putative, expressed
Flowering and Development	AT4G25515.1	Arabidopsis thaliana	transcriptional corepressor SEUSS, putative, expressed
Flowering and Development	AT4G25520.1	Arabidopsis thaliana	transcriptional corepressor SEUSS, putative, expressed
Flowering and Development	AT4G32551.1	Arabidopsis thaliana	transcriptional corepressor LEUNIG, putative, expressed
Flowering and Development	AT5G28640.1	Arabidopsis thaliana	GRF-interacting factor 1, putative, expressed
Flowering and Development	AT5G62090.1	Arabidopsis thaliana	transcriptional corepressor SEUSS, putative, expressed
Flowering and Development	Bradi1g09670.1	Brachypodium distachyon	GRF-interacting factor 1, putative, expressed
Flowering and Development	Bradi2g43077.1	Brachypodium distachyon	transcriptional corepressor LEUNIG, putative, expressed
Flowering and Development	Bradi2g43087.1	Brachypodium distachyon	transcriptional corepressor LEUNIG, putative, expressed
Flowering and Development	Bradi3g17070.1	Brachypodium distachyon	PROLM23 - Prolamin precursor, expressed
Flowering and Development	Bradi3g55060.1	Brachypodium distachyon	transcriptional corepressor LEUNIG, putative, expressed
Flowering and Development	Bradi4g08727.1	Brachypodium distachyon	flowering time control protein FCA, putative, expressed
Flowering and Development	Bradi4g22770.1	Brachypodium distachyon	transcriptional corepressor SEUSS, putative, expressed
Flowering and Development	Bradi4g27747.1	Brachypodium distachyon	PFT1, putative, expressed
Flowering and Development	Bradi3g16550.3	Brachypodium distachyon	ELF7, putative, expressed
Flowering and Development	MA_6626g0010 high_confidence	Picea abies	cytosol,regulation of timing of transition from vegetative to reproductive phase
Flowering and Development	MA_73460g0010 high_confidence	Picea abies	flower development,cellular process,meristem development,regulation of biological process,pattern specification process,response to auxin stimulus,post-embryonic morphogenesis
Flowering and Development	MA_12796g0010 high_confidence	Picea abies	LIM-domain binding protein/SEUSS
Flowering and Development	472815	Arabidopsis lyrata	phytochrome and flowering time regulatory protein (PFT1)
Flowering and Development	491913	Arabidopsis lyrata	cruciferin 3
Flowering and Development	492274	Arabidopsis lyrata	SEUSS-like 1
Flowering and Development	896655	Arabidopsis lyrata	embryo defective 2016
Flowering and Development	919461	Arabidopsis lyrata	SEUSS-like 2
Flowering and Development	891365	Arabidopsis lyrata	SEUSS transcriptional co-regulator
Flowering and Development	Potri.002G125400	Populus trichocarpa	similar to SEUSS; [ ortholog of At1g43850,]
Flowering and Development	Potri.009G105300	Populus trichocarpa	similar to LEUNIG; [ co-ortholog (2of2) of At4g32551, ]
Flowering and Development	Potri.012G060900	Populus trichocarpa	similar to PHYTOCHROME AND FLOWERING TIME 1; [ ortholog of At1g25540,]
Flowering and Development	Potri.012G136100	Populus trichocarpa	(1 of 2) PTHR24012:SF382 - FLOWERING TIME CONTROL PROTEIN FCA-RELATED
Flowering and Development	Potri.001G190000	Populus trichocarpa	hydroxyproline-rich glycoprotein family protein; similar to proline-rich extensin domain containing protein; [ co-ortholog (2of2) of At1g79730, ]
Flowering and Development	Potri.015G138500	Populus trichocarpa	similar to hypothetical protein [imported] - soybean (fragment). [ORG:Glycine max]; [ co-ortholog (1of2) of AAC70787, T51861, At5g62090, ]
Flowering and Development	Potri.014G000500	Populus trichocarpa	similar to expressed protein in Arabidopsis thaliana; [ ortholog of At2g03070,]; MED8
Flowering and Development	MDP0000641236	Malus domestica	(1 of 6) PTHR31189:SF1 - 12S SEED STORAGE PROTEIN CRA1-RELATED
Flowering and Development	MDP0000171553	Malus domestica	(1 of 6) PTHR31189:SF1 - 12S SEED STORAGE PROTEIN CRA1-RELATED
Flowering and Development	Anaoc.0010s0226	Anacardium occidentale	(1 of 2) PTHR10378:SF9 - CHIP, ISOFORM B
Flowering and Development	Anaoc.0013s0564	Anacardium occidentale	(1 of 9) PTHR22847:SF437 - TRANSCRIPTIONAL COREPRESSOR LEUNIG
Flowering and Development	Anaoc.0019s0185	Anacardium occidentale	(1 of 9) PTHR22847:SF437 - TRANSCRIPTIONAL COREPRESSOR LEUNIG
Metabolism	Dusal.0024s00052	Dunaliella salina	(1 of 1) PTHR33477:SF2 - P-LOOP CONTAINING NUCLEOSIDE TRIPHOSPHATE HYDROLASES SUPERFAMILY PROTEIN
Metabolism	Brara.A01350	Brassica rapa	(M=30) PF04749 - PLAC8 family
Metabolism	Vocar.0001s1392	Volvox carteri	(1 of 1) 3.1.4.17//3.1.4.53 - 3',5'-cyclic-nucleotide phosphodiesterase / Cyclic AMP phosphodiesterase // 3',5'-cyclic-AMP phosphodiesterase / cAMP-specific phosphodiesterase
Metabolism	Vocar.0001s1725	Volvox carteri	(1 of 1) K18669 - dual specificity tyrosine-phosphorylation-regulated kinase 2/3/4 (DYRK2_3_4)
Metabolism	Vocar.0032s0108	Volvox carteri	(1 of 1) K15264 - putative methyltransferase [EC:2.1.1.-] (NSUN5, WBSCR20)
Metabolism	Cre03.g150350	Chlamydomonas reinhardtii	P-loop containing nucleoside triphosphate hydrolases superfamily protein
Metabolism	Cre03.g187950	Chlamydomonas reinhardtii	P-loop containing nucleoside triphosphate hydrolases superfamily protein
Metabolism	Cre07.g343333	Chlamydomonas reinhardtii	P-loop containing nucleoside triphosphate hydrolases superfamily protein
Metabolism	Cre12.g552650	Chlamydomonas reinhardtii	nucleotidyltransferases
Metabolism	Cre14.g629400	Chlamydomonas reinhardtii	P-loop containing nucleoside triphosphate hydrolases superfamily protein
Metabolism	Cre15.g641650	Chlamydomonas reinhardtii	P-loop containing nucleoside triphosphate hydrolases superfamily protein
Metabolism	Cre16.g661900	Chlamydomonas reinhardtii	P-loop containing nucleoside triphosphate hydrolases superfamily protein
Metabolism	Cre19.g750197	Chlamydomonas reinhardtii	P-loop containing nucleoside triphosphate hydrolases superfamily protein
Metabolism	Aqcoe1G497700	Aquilegia coerula	(1 of 2) 2.6.1.80 - Nicotianamine aminotransferase / Nicotianamine transaminase
Metabolism	AHYPO_013755	Amaranthus hypochondriacus	(1 of 51) PF13839//PF14416 - GDSL/SGNH-like Acyl-Esterase family found in Pmr5 and Cas1p (PC-Esterase) // PMR5 N terminal Domain (PMR5N)
Metabolism	Dusal.0108s00024	Dunaliella salina	(1 of 8) PF04749 - PLAC8 family (PLAC8)
Metabolism	Dusal.0001s00055	Dunaliella salina	(1 of 1) 3.1.3.66 - Phosphatidylinositol-3,4-bisphosphate 4-phosphatase / Phosphoinositide 4-phosphatase
Metabolism	Dusal.0002s00070	Dunaliella salina	(1 of 1) PTHR13847:SF184 - FAD-DEPENDENT OXIDOREDUCTASE-LIKE PROTEIN
Metabolism	Dusal.0004s00004	Dunaliella salina	(1 of 1) 3.2.1.55 - Non-reducing end alpha-L-arabinofuranosidase / Arabinosidase
Metabolism	Dusal.0004s00010	Dunaliella salina	(1 of 3) 3.5.4.12 - dCMP deaminase / Deoxycytidylate deaminase
Metabolism	Dusal.0019s00026	Dunaliella salina	(1 of 2) 2.7.1.107 - Diacylglycerol kinase (ATP) / Diglyceride kinase
Metabolism	Dusal.0037s00019	Dunaliella salina	(1 of 2) PF04199 - Putative cyclase (Cyclase)
Metabolism	Dusal.0071s00022	Dunaliella salina	(1 of 16) PTHR11920//PTHR11920:SF328 - ADENYLATE AND GUANYLATE CYCLASES // SUBFAMILY NOT NAMED
Metabolism	Dusal.0076s00028	Dunaliella salina	(1 of 1) PTHR20913 - TBC1 DOMAIN FAMILY MEMBER 20/GTPASE
Metabolism	Dusal.0086s00003	Dunaliella salina	(1 of 1) PF08372 - Plant phosphoribosyltransferase C-terminal (PRT_C)
Metabolism	Dusal.0092s00008	Dunaliella salina	(1 of 2) 2.1.1.53 - Putrescine N-methyltransferase
Metabolism	Dusal.0104s00020	Dunaliella salina	(1 of 2) 3.4.21.26 - Prolyl oligopeptidase / Prolyl endopeptidase
Metabolism	Dusal.0146s00020	Dunaliella salina	(1 of 1) PTHR24185:SF1 - CALCIUM-INDEPENDENT PHOSPHOLIPASE A2-GAMMA
Metabolism	Dusal.0189s00012	Dunaliella salina	(1 of 1) K01087 - trehalose 6-phosphate phosphatase (otsB)
Metabolism	Dusal.0190s00015	Dunaliella salina	(1 of 9) 2.7.1.68 - 1-phosphatidylinositol-4-phosphate 5-kinase / Type I PIP kinase
Metabolism	Dusal.0238s00024	Dunaliella salina	(1 of 1) PTHR13651:SF0 - PROTEIN FAM206A
Metabolism	Dusal.0253s00011	Dunaliella salina	(1 of 3) 3.1.1.13 - Sterol esterase / Triterpenol esterase
Metabolism	Dusal.0254s00001	Dunaliella salina	(1 of 3) 2.4.1.21 - Starch synthase / Starch (bacterial glycogen) synthase
Metabolism	Dusal.0254s00009	Dunaliella salina	(1 of 1) PTHR11782:SF42 - APYRASE 3-RELATED
Metabolism	Dusal.0255s00006	Dunaliella salina	(1 of 2) 3.4.17.20 - Carboxypeptidase U / Thrombin-activatable fibrinolysis inhibitor
Metabolism	Dusal.0276s00014	Dunaliella salina	(1 of 2) 2.4.1.242 - NDP-glucose--starch glucosyltransferase / Waxy protein
Metabolism	Dusal.0375s00003	Dunaliella salina	(1 of 1) 3.6.1.29 - Bis(5'-adenosyl)-triphosphatase / Dinucleosidetriphosphatase
Metabolism	Dusal.0384s00001	Dunaliella salina	(1 of 1) PTHR13222 - CGTHBA PROTEIN -14 GENE PROTEIN
Metabolism	Dusal.0480s00006	Dunaliella salina	(1 of 20) 3.1.1.3 - Triacylglycerol lipase / Triglyceride lipase
Metabolism	Dusal.0638s00005	Dunaliella salina	(1 of 1) K00988 - ATP adenylyltransferase (APA1_2)
Metabolism	Dusal.0798s00004	Dunaliella salina	(1 of 1) PTHR10209:SF216 - 2-OXOGLUTARATE (2OG) AND FE(II)-DEPENDENT OXYGENASE SUPERFAMILY PROTEIN
Metabolism	Dusal.1260s00001	Dunaliella salina	(1 of 1) 2.7.8.27 - Sphingomyelin synthase / SM synthase
Metabolism	Dusal.1695s00001	Dunaliella salina	(1 of 1) PTHR24095:SF137 - ENTEROBACTIN SYNTHASE COMPONENT F
Metabolism	Dusal.2089s00001	Dunaliella salina	(1 of 1) PTHR22778:SF21 - THIOSULFATE SULFURTRANSFERASE/RHODANESE-LIKE DOMAIN-CONTAINING PROTEIN 2
Metabolism	Dusal.0483s00007	Dunaliella salina	(1 of 1) K18162 - NADH dehydrogenase [ubiquinone] 1 alpha subcomplex assembly factor 5 [EC:2.1.1.-] (NDUFAF5)
Metabolism	Dusal.0256s00014	Dunaliella salina	(1 of 7) PTHR13748:SF4 - COBW DOMAIN-CONTAINING PROTEIN DDB_G0274527
Metabolism	Dusal.0371s00003	Dunaliella salina	(1 of 3) PF13679 - Methyltransferase domain (Methyltransf_32)
Metabolism	Brara.I03445	Brassica rapa	(1 of 2) PTHR10108:SF797 - METHYLTRANSFERASE PMT27-RELATED
Metabolism	Thhalv10016826m.g	Eutrema salsugineum	(1 of 9) 3.4.17.23 - Angiotensin-converting enzyme 2 / Angiotensin converting enzyme-2
Metabolism	gene02670-v1.0-hybrid	Fragaria vesca	(1 of 1) PTHR11108:SF4 - FERROCHELATASE-1, CHLOROPLASTIC/MITOCHONDRIAL
Metabolism	gene04819-v1.0-hybrid	Fragaria vesca	(1 of 3) 2.6.1.80 - Nicotianamine aminotransferase / Nicotianamine transaminase
Metabolism	gene04821-v1.0-hybrid	Fragaria vesca	(1 of 3) 2.6.1.80 - Nicotianamine aminotransferase / Nicotianamine transaminase
Metabolism	gene04823-v1.0-hybrid	Fragaria vesca	(1 of 3) 2.6.1.80 - Nicotianamine aminotransferase / Nicotianamine transaminase
Metabolism	gene05619-v1.0-hybrid	Fragaria vesca	(1 of 4) 4.1.1.32 - Phosphoenolpyruvate carboxykinase (GTP) / Phosphopyruvate carboxylase
Metabolism	gene09051-v1.0-hybrid	Fragaria vesca	(1 of 1) 4.2.1.75 - Uroporphyrinogen-III synthase / Uroporphyrinogen-III cosynthetase
Metabolism	gene11908-v1.0-hybrid	Fragaria vesca	(1 of 1) KOG0725//KOG1200 - Reductases with broad range of substrate specificities // Mitochondrial/plastidial beta-ketoacyl-ACP reductase
Metabolism	gene14914-v1.0-hybrid	Fragaria vesca	(1 of 1) PTHR10108:SF797 - METHYLTRANSFERASE PMT27-RELATED
Metabolism	gene22728-v1.0-hybrid	Fragaria vesca	(1 of 1) KOG1794 - N-Acetylglucosamine kinase
Metabolism	gene29746-v1.0-hybrid	Fragaria vesca	(1 of 1) PTHR35274:SF2 - EXPRESSED PROTEIN-RELATED
Metabolism	gene13991-v1.0-hybrid	Fragaria vesca	(1 of 2) PTHR21495:SF41 - DIRIGENT PROTEIN 10-RELATED
Metabolism	gene28103-v1.0-hybrid	Fragaria vesca	(1 of 2) KOG3192 - Mitochondrial J-type chaperone
Metabolism	Lus10006317.g	Linum ussitatissimum	(1 of 2) PTHR21495:SF41 - DIRIGENT PROTEIN 10-RELATED
Metabolism	Lus10012094.g	Linum ussitatissimum	(1 of 7) 2.3.1.1 - Amino-acid N-acetyltransferase / N-acetylglutamate synthase
Metabolism	MDP0000830051	Malus domestica	(1 of 4) PTHR21495:SF41 - DIRIGENT PROTEIN 10-RELATED
Metabolism	MDP0000148449	Malus domestica	(1 of 1) 2.6.1.80 - Nicotianamine aminotransferase / Nicotianamine transaminase
Metabolism	MDP0000153050	Malus domestica	(1 of 2) PTHR10108:SF797 - METHYLTRANSFERASE PMT27-RELATED
Metabolism	MDP0000176747	Malus domestica	(1 of 4) 4.1.2.8 - Indole-3-glycerol-phosphate lyase / TSA
Metabolism	MDP0000191614	Malus domestica	(1 of 32) KOG1208 - Dehydrogenases with different specificities (related to short-chain alcohol dehydrogenases)
Metabolism	Medtr4g062470	Medicago truncatula	(1 of 2) PTHR21495:SF41 - DIRIGENT PROTEIN 10-RELATED
Metabolism	Medtr4g062520	Medicago truncatula	(1 of 2) PTHR21495:SF41 - DIRIGENT PROTEIN 10-RELATED
Metabolism	Medtr8g076650	Medicago truncatula	(1 of 1) PTHR10108:SF797 - METHYLTRANSFERASE PMT27-RELATED
Metabolism	Sevir.7G245300	Setaria viridis	(1 of 64) 3.2.1.39 - Glucan endo-1,3-beta-D-glucosidase / Laminarinase
Metabolism	Vocar.0008s0194	Volvox carteri	(1 of 1) K03426 - NAD+ diphosphatase (E3.6.1.22, NUDT12, nudC)
Metabolism	Vocar.0014s0119	Volvox carteri	(1 of 1) 1.1.3.13 - Alcohol oxidase / Methanol oxidase
Metabolism	Vocar.0018s0075	Volvox carteri	(1 of 1) 2.3.3.10 - Hydroxymethylglutaryl-CoA synthase / Hydroxymethylglutaryl coenzyme alpha-condensing enzyme
Metabolism	Vocar.0048s0040	Volvox carteri	(1 of 2) PTHR33694:SF1 - UDP-3-O-[3-HYDROXYMYRISTOYL] N-ACETYLGLUCOSAMINE DEACETYLASE
Metabolism	Vocar.0056s0004	Volvox carteri	(1 of 5) 6.3.5.4 - Asparagine synthase (glutamine-hydrolyzing) / Glutamine-dependent asparagine synthetase
Metabolism	Vocar.0082s0013	Volvox carteri	(1 of 27) PF12695 - Alpha/beta hydrolase family (Abhydrolase_5)
Metabolism	Eucgr.B00710	Eucalyptus grandis	PLAC8 family protein
Metabolism	Cre16.g662350	Chlamydomonas reinhardtii	trehalose-6-phosphate synthase
Metabolism	Bradi5g13480.1	Brachypodium distachyon	transglutaminase, putative, expressed
Metabolism	Zm00008a038113	Zea mays	transglutaminase, putative, expressed
Metabolism	Seita.7G138100.2	Setaria italica	transglutaminase, putative, expressed
Metabolism	Potri.013G025300	Populus trichocarpa	(1 of 2) PTHR21495:SF41 - DIRIGENT PROTEIN 10-RELATED
Metabolism	MDP0000906726	Malus domestica	(M=54) PF04749 - PLAC8 family
Metabolism	Podel.10G216800	Populus deltoides	(1 of 2) PTHR21495:SF41 - DIRIGENT PROTEIN 10-RELATED
Other functions	Zosma9g00560	Zostera marina	Pectinesterase
Other functions	MA_137340g0010 high_confidence	Picea abies	plasmodesma,gravitropism
Other functions	AHYPO_013773	Amaranthus hypochondriacus	(1 of 1) KOG0553 - TPR repeat-containing protein
Other functions	Vocar.0002s0491	Volvox carteri	(1 of 2) KOG0978//KOG4593 - E3 ubiquitin ligase involved in syntaxin degradation // Mitotic checkpoint protein MAD1
Other functions	Aqcoe1G201500	Aquilegia coerula	(1 of 2) PTHR12758:SF20 - PEPTIDASE-C1 DOMAIN-CONTAINING PROTEIN
Other functions	Aqcoe2G107200	Aquilegia coerula	(1 of 2) PTHR10183//PTHR10183:SF299 - CALPAIN // SUBFAMILY NOT NAMED
Other functions	Aqcoe2G332500	Aquilegia coerula	(1 of 1) PTHR22996:SF4 - E3 UBIQUITIN-PROTEIN LIGASE LUL3-RELATED
Other functions	Aqcoe1G082000	Aquilegia coerula
Other functions	Aqcoe1G252800	Aquilegia coerula
Other functions	Aqcoe1G286300	Aquilegia coerula
Other functions	Aqcoe2G098100	Aquilegia coerula
Other functions	Aqcoe3G115200	Aquilegia coerula
Other functions	Aqcoe4G064900	Aquilegia coerula
Other functions	Aqcoe4G082900	Aquilegia coerula
Other functions	Aqcoe5G225200	Aquilegia coerula
Other functions	Aqcoe5G225400	Aquilegia coerula
Other functions	Aqcoe5G362200	Aquilegia coerula
Other functions	Aqcoe6G326000	Aquilegia coerula
Other functions	Aqcoe7G296300	Aquilegia coerula
Other functions	Aqcoe1G266900	Aquilegia coerula	(1 of 1) PTHR31805:SF3 - PROLINE-RICH PROTEIN-RELATED
Other functions	Aqcoe2G341600	Aquilegia coerula	(1 of 1) PTHR34798:SF2 - PROTEIN TIME FOR COFFEE
Other functions	Aqcoe3G024300	Aquilegia coerula	(1 of 1) PTHR31066:SF12 - EXPRESSED PROTEIN
Other functions	Aqcoe3G233200	Aquilegia coerula	(1 of 20) PF05678 - VQ motif (VQ)
Other functions	Aqcoe4G051200	Aquilegia coerula	(1 of 1) PTHR33179:SF7 - GENOMIC DNA, CHROMOSOME 3, P1 CLONE:MKA23
Other functions	Aqcoe4G079300	Aquilegia coerula	(1 of 2) PTHR35274:SF2 - EXPRESSED PROTEIN-RELATED
Other functions	Aqcoe5G247700	Aquilegia coerula	(1 of 27) PF00564 - PB1 domain (PB1)
Other functions	Aqcoe5G424200	Aquilegia coerula	(1 of 2) PF02162 - XYPPX repeat (two copies) (XYPPX)
Other functions	Aqcoe6G191200	Aquilegia coerula	(1 of 1) PTHR21450:SF19 - F5M15.15
Other functions	Aqcoe7G240300	Aquilegia coerula	(1 of 1) PTHR23315:SF123 - ARMADILLO REPEAT ONLY 2 PROTEIN
Other functions	Anaoc.0006s0670	Anacardium occidentale
Other functions	Anaoc.0011s1411	Anacardium occidentale
Other functions	Anaoc.0733s0010	Anacardium occidentale	(1 of 8) PTHR31066:SF12 - EXPRESSED PROTEIN
Other functions	AHYPO_013861	Amaranthus hypochondriacus	(1 of 1) K12200 - programmed cell death 6-interacting protein (PDCD6IP, ALIX, RIM20)
Other functions	AHYPO_003834	Amaranthus hypochondriacus
Other functions	AHYPO_006528	Amaranthus hypochondriacus
Other functions	AHYPO_009470	Amaranthus hypochondriacus
Other functions	AHYPO_012082	Amaranthus hypochondriacus
Other functions	AHYPO_013304	Amaranthus hypochondriacus
Other functions	AHYPO_016232	Amaranthus hypochondriacus
Other functions	AHYPO_017527	Amaranthus hypochondriacus
Other functions	AHYPO_019167	Amaranthus hypochondriacus
Other functions	AHYPO_022944	Amaranthus hypochondriacus
Other functions	AHYPO_000957	Amaranthus hypochondriacus	(1 of 1) PTHR22847//PTHR22847:SF473 - WD40 REPEAT PROTEIN // SUBFAMILY NOT NAMED
Other functions	AHYPO_005172	Amaranthus hypochondriacus	(1 of 1) PTHR31066:SF2 - GB
Other functions	AHYPO_006320	Amaranthus hypochondriacus	(1 of 2) PTHR31805:SF3 - PROLINE-RICH PROTEIN-RELATED
Other functions	AHYPO_008448	Amaranthus hypochondriacus	(1 of 2) PTHR31805:SF3 - PROLINE-RICH PROTEIN-RELATED
Other functions	AHYPO_010338	Amaranthus hypochondriacus	(1 of 1) PF07172 - Glycine rich protein family (GRP)
Other functions	AHYPO_012110	Amaranthus hypochondriacus	(1 of 1) PF15345 - Transmembrane protein 51 (TMEM51)
Other functions	AHYPO_018969	Amaranthus hypochondriacus	(1 of 24) PF05678 - VQ motif (VQ)
Other functions	AHYPO_019549	Amaranthus hypochondriacus	(1 of 3) PTHR31066:SF12 - EXPRESSED PROTEIN
Other functions	AHYPO_022340	Amaranthus hypochondriacus	(1 of 180) 6.3.2.19 - Transferred entry: 2.3.2.23, 2.3.2.27 and 6.2.1.45
Other functions	Araha.52017s0004	Arabidopsis halleri
Other functions	Araha.65572s0001	Arabidopsis halleri
Other functions	Araha.11325s0004	Arabidopsis halleri	(1 of 3) PTHR12758:SF20 - PEPTIDASE-C1 DOMAIN-CONTAINING PROTEIN
Other functions	Araha.12146s0012	Arabidopsis halleri	(1 of 3) PTHR12758:SF20 - PEPTIDASE-C1 DOMAIN-CONTAINING PROTEIN
Other functions	Araha.20846s0007	Arabidopsis halleri	(1 of 3) PTHR12758:SF20 - PEPTIDASE-C1 DOMAIN-CONTAINING PROTEIN
Other functions	Dusal.0113s00014	Dunaliella salina	(1 of 34) PTHR21228 - FAST LEU-RICH DOMAIN-CONTAINING
Other functions	Dusal.0147s00005	Dunaliella salina	(1 of 34) PTHR21228 - FAST LEU-RICH DOMAIN-CONTAINING
Other functions	Dusal.0178s00001	Dunaliella salina	(1 of 34) PTHR21228 - FAST LEU-RICH DOMAIN-CONTAINING
Other functions	Dusal.0540s00010	Dunaliella salina	(1 of 1) 3.1.1.89 - Protein phosphatase methylesterase-1
Other functions	Dusal.0001s00021	Dunaliella salina	(1 of 1) KOG1003//KOG1850 - Actin filament-coating protein tropomyosin // Myosin-like coiled-coil protein
Other functions	Dusal.0021s00017	Dunaliella salina	(1 of 1) K10290 - F-box protein 3 (FBXO3)
Other functions	Dusal.0071s00018	Dunaliella salina	(1 of 2) PTHR10972:SF96 - OXYSTEROL-BINDING PROTEIN; lipid transfer protein
Other functions	Dusal.0106s00004	Dunaliella salina	(1 of 10) KOG1003 - Actin filament-coating protein tropomyosin
Other functions	Dusal.0168s00016	Dunaliella salina	(1 of 1) K11850 - ubiquitin carboxyl-terminal hydrolase 26/29/37 [EC:3.4.19.12] (USP26_29_37)
Other functions	Dusal.0233s00022	Dunaliella salina	(1 of 1) K08815 - tau tubulin kinase [EC:2.7.11.26] (TTBK)
Other functions	Dusal.0253s00008	Dunaliella salina	(1 of 1) PTHR15140 - TUBULIN-SPECIFIC CHAPERONE E
Other functions	Dusal.0327s00013	Dunaliella salina	(1 of 3) PTHR22975 - UBIQUITIN SPECIFIC PROTEINASE
Other functions	Dusal.0392s00004	Dunaliella salina	(1 of 2) PTHR14134 - E3 UBIQUITIN-PROTEIN LIGASE RAD18
Other functions	Dusal.0589s00004	Dunaliella salina	(1 of 8) KOG0978 - E3 ubiquitin ligase involved in syntaxin degradation
Other functions	Dusal.0661s00007	Dunaliella salina	(1 of 1) K16628 - collagen, type VII, alpha (COL7A)
Other functions	Dusal.0681s00007	Dunaliella salina	(1 of 1) K15716 - E3 ubiquitin-protein ligase ZSWIM2 [EC:6.3.2.19] (ZSWIM2)
Other functions	Dusal.0755s00006	Dunaliella salina	(1 of 2) K13719 - ubiquitin thioesterase OTU1 (OTU1, YOD1)
Other functions	Dusal.1393s00002	Dunaliella salina	(1 of 2) PTHR24365:SF315 - DYNEIN ASSEMBLY FACTOR 1, AXONEMAL
Other functions	Dusal.0253s00006	Dunaliella salina	(1 of 1) K08596 - sentrin-specific protease 7 [EC:3.4.22.68] (SENP7)
Other functions	Dusal.0373s00007	Dunaliella salina	(1 of 2) PTHR24320:SF70 - PROTEIN DHS-24
Other functions	Dusal.0398s00018	Dunaliella salina	(1 of 7) PF13086//PF13087 - AAA domain (AAA_11) // AAA domain (AAA_12)
Other functions	Dusal.0630s00006	Dunaliella salina	(1 of 7) PF13086//PF13087 - AAA domain (AAA_11) // AAA domain (AAA_12)
Other functions	Dusal.0672s00006	Dunaliella salina	(1 of 34) PTHR21228 - FAST LEU-RICH DOMAIN-CONTAINING
Other functions	Dusal.0545s00009	Dunaliella salina	(1 of 1) PTHR31485:SF7 - PEPTIDYL SERINE ALPHA-GALACTOSYLTRANSFERASE
Other functions	Dusal.0792s00001	Dunaliella salina	(1 of 1) K19332 - Meckel syndrome type 1 protein (MKS1)
Other functions	Dusal.0836s00004	Dunaliella salina	(1 of 2) PTHR12968:SF4 - MECKEL SYNDROME TYPE 1 PROTEIN
Other functions	Dusal.0293s00004	Dunaliella salina	(1 of 1) PTHR12968:SF2 - B9 DOMAIN-CONTAINING PROTEIN 2
Other functions	Dusal.0259s00001	Dunaliella salina	(1 of 1) PTHR12832 - TESTIS-SPECIFIC PROTEIN PBS13 T-COMPLEX 11
Other functions	Dusal.0630s00005	Dunaliella salina	(1 of 1) KOG0548//KOG4234 - Molecular co-chaperone STI1 // TPR repeat-containing protein
Other functions	Dusal.0001s00029	Dunaliella salina
Other functions	Dusal.0001s00039	Dunaliella salina
Other functions	Dusal.0001s00047	Dunaliella salina
Other functions	Dusal.0002s00059	Dunaliella salina
Other functions	Dusal.0002s00060	Dunaliella salina
Other functions	Dusal.0003s00010	Dunaliella salina
Other functions	Dusal.0004s00009	Dunaliella salina
Other functions	Dusal.0006s00036	Dunaliella salina
Other functions	Dusal.0006s00060	Dunaliella salina
Other functions	Dusal.0007s00018	Dunaliella salina
Other functions	Dusal.0009s00037	Dunaliella salina
Other functions	Dusal.0009s00038	Dunaliella salina
Other functions	Dusal.0010s00018	Dunaliella salina
Other functions	Dusal.0011s00033	Dunaliella salina
Other functions	Dusal.0012s00007	Dunaliella salina
Other functions	Dusal.0012s00022	Dunaliella salina
Other functions	Dusal.0016s00030	Dunaliella salina
Other functions	Dusal.0017s00019	Dunaliella salina
Other functions	Dusal.0018s00005	Dunaliella salina
Other functions	Dusal.0018s00039	Dunaliella salina
Other functions	Dusal.0018s00042	Dunaliella salina
Other functions	Dusal.0020s00033	Dunaliella salina
Other functions	Dusal.0024s00061	Dunaliella salina
Other functions	Dusal.0025s00036	Dunaliella salina
Other functions	Dusal.0026s00021	Dunaliella salina
Other functions	Dusal.0027s00041	Dunaliella salina
Other functions	Dusal.0031s00021	Dunaliella salina
Other functions	Dusal.0031s00036	Dunaliella salina
Other functions	Dusal.0036s00002	Dunaliella salina
Other functions	Dusal.0037s00012	Dunaliella salina
Other functions	Dusal.0037s00036	Dunaliella salina
Other functions	Dusal.0038s00040	Dunaliella salina
Other functions	Dusal.0041s00008	Dunaliella salina
Other functions	Dusal.0044s00003	Dunaliella salina
Other functions	Dusal.0045s00006	Dunaliella salina
Other functions	Dusal.0045s00028	Dunaliella salina
Other functions	Dusal.0046s00024	Dunaliella salina
Other functions	Dusal.0046s00032	Dunaliella salina
Other functions	Dusal.0047s00019	Dunaliella salina
Other functions	Dusal.0048s00048	Dunaliella salina
Other functions	Dusal.0052s00009	Dunaliella salina
Other functions	Dusal.0052s00016	Dunaliella salina
Other functions	Dusal.0053s00019	Dunaliella salina
Other functions	Dusal.0055s00016	Dunaliella salina
Other functions	Dusal.0056s00013	Dunaliella salina
Other functions	Dusal.0056s00025	Dunaliella salina
Other functions	Dusal.0058s00015	Dunaliella salina
Other functions	Dusal.0059s00016	Dunaliella salina
Other functions	Dusal.0060s00007	Dunaliella salina
Other functions	Dusal.0060s00024	Dunaliella salina
Other functions	Dusal.0065s00039	Dunaliella salina
Other functions	Dusal.0067s00025	Dunaliella salina
Other functions	Dusal.0069s00028	Dunaliella salina
Other functions	Dusal.0071s00009	Dunaliella salina
Other functions	Dusal.0073s00020	Dunaliella salina
Other functions	Dusal.0075s00017	Dunaliella salina
Other functions	Dusal.0077s00021	Dunaliella salina
Other functions	Dusal.0078s00011	Dunaliella salina
Other functions	Dusal.0080s00013	Dunaliella salina
Other functions	Dusal.0080s00021	Dunaliella salina
Other functions	Dusal.0081s00016	Dunaliella salina
Other functions	Dusal.0081s00019	Dunaliella salina
Other functions	Dusal.0085s00009	Dunaliella salina
Other functions	Dusal.0085s00016	Dunaliella salina
Other functions	Dusal.0086s00025	Dunaliella salina
Other functions	Dusal.0088s00010	Dunaliella salina
Other functions	Dusal.0089s00031	Dunaliella salina
Other functions	Dusal.0092s00013	Dunaliella salina
Other functions	Dusal.0093s00027	Dunaliella salina
Other functions	Dusal.0095s00007	Dunaliella salina
Other functions	Dusal.0097s00001	Dunaliella salina
Other functions	Dusal.0097s00002	Dunaliella salina
Other functions	Dusal.0098s00005	Dunaliella salina
Other functions	Dusal.0101s00016	Dunaliella salina
Other functions	Dusal.0104s00021	Dunaliella salina
Other functions	Dusal.0105s00030	Dunaliella salina
Other functions	Dusal.0109s00017	Dunaliella salina
Other functions	Dusal.0110s00003	Dunaliella salina
Other functions	Dusal.0111s00002	Dunaliella salina
Other functions	Dusal.0112s00003	Dunaliella salina
Other functions	Dusal.0113s00013	Dunaliella salina
Other functions	Dusal.0116s00029	Dunaliella salina
Other functions	Dusal.0121s00017	Dunaliella salina
Other functions	Dusal.0125s00010	Dunaliella salina
Other functions	Dusal.0127s00004	Dunaliella salina
Other functions	Dusal.0128s00005	Dunaliella salina
Other functions	Dusal.0129s00012	Dunaliella salina
Other functions	Dusal.0130s00010	Dunaliella salina
Other functions	Dusal.0133s00017	Dunaliella salina
Other functions	Dusal.0134s00018	Dunaliella salina
Other functions	Dusal.0137s00017	Dunaliella salina
Other functions	Dusal.0140s00012	Dunaliella salina
Other functions	Dusal.0140s00019	Dunaliella salina
Other functions	Dusal.0141s00016	Dunaliella salina
Other functions	Dusal.0150s00008	Dunaliella salina
Other functions	Dusal.0150s00013	Dunaliella salina
Other functions	Dusal.0150s00020	Dunaliella salina
Other functions	Dusal.0150s00023	Dunaliella salina
Other functions	Dusal.0153s00014	Dunaliella salina
Other functions	Dusal.0153s00030	Dunaliella salina
Other functions	Dusal.0154s00004	Dunaliella salina
Other functions	Dusal.0154s00005	Dunaliella salina
Other functions	Dusal.0156s00012	Dunaliella salina
Other functions	Dusal.0156s00022	Dunaliella salina
Other functions	Dusal.0158s00023	Dunaliella salina
Other functions	Dusal.0164s00024	Dunaliella salina
Other functions	Dusal.0165s00026	Dunaliella salina
Other functions	Dusal.0166s00012	Dunaliella salina
Other functions	Dusal.0167s00014	Dunaliella salina
Other functions	Dusal.0169s00002	Dunaliella salina
Other functions	Dusal.0169s00028	Dunaliella salina
Other functions	Dusal.0171s00004	Dunaliella salina
Other functions	Dusal.0173s00012	Dunaliella salina
Other functions	Dusal.0175s00001	Dunaliella salina
Other functions	Dusal.0176s00005	Dunaliella salina
Other functions	Dusal.0181s00029	Dunaliella salina
Other functions	Dusal.0186s00001	Dunaliella salina
Other functions	Dusal.0189s00017	Dunaliella salina
Other functions	Dusal.0190s00019	Dunaliella salina
Other functions	Dusal.0191s00022	Dunaliella salina
Other functions	Dusal.0193s00007	Dunaliella salina
Other functions	Dusal.0193s00012	Dunaliella salina
Other functions	Dusal.0193s00017	Dunaliella salina
Other functions	Dusal.0195s00002	Dunaliella salina
Other functions	Dusal.0201s00006	Dunaliella salina
Other functions	Dusal.0202s00021	Dunaliella salina
Other functions	Dusal.0203s00022	Dunaliella salina
Other functions	Dusal.0209s00013	Dunaliella salina
Other functions	Dusal.0211s00007	Dunaliella salina
Other functions	Dusal.0213s00008	Dunaliella salina
Other functions	Dusal.0214s00001	Dunaliella salina
Other functions	Dusal.0220s00018	Dunaliella salina
Other functions	Dusal.0222s00010	Dunaliella salina
Other functions	Dusal.0226s00011	Dunaliella salina
Other functions	Dusal.0227s00017	Dunaliella salina
Other functions	Dusal.0230s00018	Dunaliella salina
Other functions	Dusal.0231s00005	Dunaliella salina
Other functions	Dusal.0234s00019	Dunaliella salina
Other functions	Dusal.0235s00010	Dunaliella salina
Other functions	Dusal.0237s00002	Dunaliella salina
Other functions	Dusal.0237s00007	Dunaliella salina
Other functions	Dusal.0242s00005	Dunaliella salina
Other functions	Dusal.0247s00009	Dunaliella salina
Other functions	Dusal.0248s00017	Dunaliella salina
Other functions	Dusal.0249s00019	Dunaliella salina
Other functions	Dusal.0257s00016	Dunaliella salina
Other functions	Dusal.0258s00002	Dunaliella salina
Other functions	Dusal.0258s00009	Dunaliella salina
Other functions	Dusal.0261s00007	Dunaliella salina
Other functions	Dusal.0264s00010	Dunaliella salina
Other functions	Dusal.0264s00012	Dunaliella salina
Other functions	Dusal.0265s00007	Dunaliella salina
Other functions	Dusal.0268s00022	Dunaliella salina
Other functions	Dusal.0273s00010	Dunaliella salina
Other functions	Dusal.0273s00011	Dunaliella salina
Other functions	Dusal.0282s00001	Dunaliella salina
Other functions	Dusal.0283s00007	Dunaliella salina
Other functions	Dusal.0285s00011	Dunaliella salina
Other functions	Dusal.0286s00016	Dunaliella salina
Other functions	Dusal.0290s00015	Dunaliella salina
Other functions	Dusal.0291s00011	Dunaliella salina
Other functions	Dusal.0291s00012	Dunaliella salina
Other functions	Dusal.0293s00015	Dunaliella salina
Other functions	Dusal.0294s00011	Dunaliella salina
Other functions	Dusal.0300s00014	Dunaliella salina
Other functions	Dusal.0303s00017	Dunaliella salina
Other functions	Dusal.0310s00008	Dunaliella salina
Other functions	Dusal.0311s00010	Dunaliella salina
Other functions	Dusal.0319s00010	Dunaliella salina
Other functions	Dusal.0324s00007	Dunaliella salina
Other functions	Dusal.0329s00006	Dunaliella salina
Other functions	Dusal.0333s00007	Dunaliella salina
Other functions	Dusal.0336s00009	Dunaliella salina
Other functions	Dusal.0336s00010	Dunaliella salina
Other functions	Dusal.0337s00005	Dunaliella salina
Other functions	Dusal.0339s00005	Dunaliella salina
Other functions	Dusal.0341s00009	Dunaliella salina
Other functions	Dusal.0349s00015	Dunaliella salina
Other functions	Dusal.0354s00006	Dunaliella salina
Other functions	Dusal.0357s00012	Dunaliella salina
Other functions	Dusal.0359s00012	Dunaliella salina
Other functions	Dusal.0368s00002	Dunaliella salina
Other functions	Dusal.0370s00002	Dunaliella salina
Other functions	Dusal.0378s00010	Dunaliella salina
Other functions	Dusal.0383s00005	Dunaliella salina
Other functions	Dusal.0389s00005	Dunaliella salina
Other functions	Dusal.0391s00007	Dunaliella salina
Other functions	Dusal.0391s00010	Dunaliella salina
Other functions	Dusal.0400s00005	Dunaliella salina
Other functions	Dusal.0402s00002	Dunaliella salina
Other functions	Dusal.0404s00010	Dunaliella salina
Other functions	Dusal.0408s00004	Dunaliella salina
Other functions	Dusal.0410s00009	Dunaliella salina
Other functions	Dusal.0423s00006	Dunaliella salina
Other functions	Dusal.0438s00009	Dunaliella salina
Other functions	Dusal.0442s00011	Dunaliella salina
Other functions	Dusal.0443s00004	Dunaliella salina
Other functions	Dusal.0445s00011	Dunaliella salina
Other functions	Dusal.0448s00011	Dunaliella salina
Other functions	Dusal.0449s00004	Dunaliella salina
Other functions	Dusal.0451s00009	Dunaliella salina
Other functions	Dusal.0457s00009	Dunaliella salina
Other functions	Dusal.0457s00014	Dunaliella salina
Other functions	Dusal.0463s00007	Dunaliella salina
Other functions	Dusal.0464s00006	Dunaliella salina
Other functions	Dusal.0476s00008	Dunaliella salina
Other functions	Dusal.0476s00011	Dunaliella salina
Other functions	Dusal.0481s00006	Dunaliella salina
Other functions	Dusal.0484s00003	Dunaliella salina
Other functions	Dusal.0488s00004	Dunaliella salina
Other functions	Dusal.0492s00004	Dunaliella salina
Other functions	Dusal.0497s00010	Dunaliella salina
Other functions	Dusal.0499s00010	Dunaliella salina
Other functions	Dusal.0500s00009	Dunaliella salina
Other functions	Dusal.0517s00007	Dunaliella salina
Other functions	Dusal.0519s00003	Dunaliella salina
Other functions	Dusal.0529s00005	Dunaliella salina
Other functions	Dusal.0529s00008	Dunaliella salina
Other functions	Dusal.0530s00004	Dunaliella salina
Other functions	Dusal.0531s00007	Dunaliella salina
Other functions	Dusal.0534s00009	Dunaliella salina
Other functions	Dusal.0537s00004	Dunaliella salina
Other functions	Dusal.0541s00002	Dunaliella salina
Other functions	Dusal.0555s00002	Dunaliella salina
Other functions	Dusal.0556s00012	Dunaliella salina
Other functions	Dusal.0567s00009	Dunaliella salina
Other functions	Dusal.0569s00009	Dunaliella salina
Other functions	Dusal.0570s00004	Dunaliella salina
Other functions	Dusal.0572s00002	Dunaliella salina
Other functions	Dusal.0572s00003	Dunaliella salina
Other functions	Dusal.0580s00002	Dunaliella salina
Other functions	Dusal.0583s00002	Dunaliella salina
Other functions	Dusal.0583s00012	Dunaliella salina
Other functions	Dusal.0585s00006	Dunaliella salina
Other functions	Dusal.0585s00007	Dunaliella salina
Other functions	Dusal.0586s00002	Dunaliella salina
Other functions	Dusal.0588s00001	Dunaliella salina
Other functions	Dusal.0592s00002	Dunaliella salina
Other functions	Dusal.0592s00003	Dunaliella salina
Other functions	Dusal.0604s00002	Dunaliella salina
Other functions	Dusal.0621s00012	Dunaliella salina
Other functions	Dusal.0628s00003	Dunaliella salina
Other functions	Dusal.0630s00007	Dunaliella salina
Other functions	Dusal.0640s00004	Dunaliella salina
Other functions	Dusal.0646s00008	Dunaliella salina
Other functions	Dusal.0648s00007	Dunaliella salina
Other functions	Dusal.0650s00004	Dunaliella salina
Other functions	Dusal.0656s00008	Dunaliella salina
Other functions	Dusal.0661s00005	Dunaliella salina
Other functions	Dusal.0662s00004	Dunaliella salina
Other functions	Dusal.0669s00006	Dunaliella salina
Other functions	Dusal.0672s00001	Dunaliella salina
Other functions	Dusal.0680s00006	Dunaliella salina
Other functions	Dusal.0684s00001	Dunaliella salina
Other functions	Dusal.0684s00002	Dunaliella salina
Other functions	Dusal.0698s00003	Dunaliella salina
Other functions	Dusal.0700s00005	Dunaliella salina
Other functions	Dusal.0706s00004	Dunaliella salina
Other functions	Dusal.0710s00004	Dunaliella salina
Other functions	Dusal.0718s00001	Dunaliella salina
Other functions	Dusal.0730s00003	Dunaliella salina
Other functions	Dusal.0738s00005	Dunaliella salina
Other functions	Dusal.0746s00002	Dunaliella salina
Other functions	Dusal.0746s00004	Dunaliella salina
Other functions	Dusal.0748s00002	Dunaliella salina
Other functions	Dusal.0749s00002	Dunaliella salina
Other functions	Dusal.0758s00002	Dunaliella salina
Other functions	Dusal.0758s00004	Dunaliella salina
Other functions	Dusal.0758s00007	Dunaliella salina
Other functions	Dusal.0762s00004	Dunaliella salina
Other functions	Dusal.0762s00011	Dunaliella salina
Other functions	Dusal.0769s00004	Dunaliella salina
Other functions	Dusal.0773s00006	Dunaliella salina
Other functions	Dusal.0780s00006	Dunaliella salina
Other functions	Dusal.0783s00002	Dunaliella salina
Other functions	Dusal.0784s00002	Dunaliella salina
Other functions	Dusal.0792s00003	Dunaliella salina
Other functions	Dusal.0793s00005	Dunaliella salina
Other functions	Dusal.0801s00009	Dunaliella salina
Other functions	Dusal.0802s00007	Dunaliella salina
Other functions	Dusal.0809s00003	Dunaliella salina
Other functions	Dusal.0858s00004	Dunaliella salina
Other functions	Dusal.0858s00006	Dunaliella salina
Other functions	Dusal.0861s00001	Dunaliella salina
Other functions	Dusal.0862s00003	Dunaliella salina
Other functions	Dusal.0872s00003	Dunaliella salina
Other functions	Dusal.0876s00003	Dunaliella salina
Other functions	Dusal.0900s00007	Dunaliella salina
Other functions	Dusal.0902s00001	Dunaliella salina
Other functions	Dusal.0913s00003	Dunaliella salina
Other functions	Dusal.0926s00002	Dunaliella salina
Other functions	Dusal.0936s00006	Dunaliella salina
Other functions	Dusal.0958s00001	Dunaliella salina
Other functions	Dusal.0961s00002	Dunaliella salina
Other functions	Dusal.0992s00001	Dunaliella salina
Other functions	Dusal.0998s00003	Dunaliella salina
Other functions	Dusal.0999s00002	Dunaliella salina
Other functions	Dusal.1025s00002	Dunaliella salina
Other functions	Dusal.1037s00006	Dunaliella salina
Other functions	Dusal.1072s00002	Dunaliella salina
Other functions	Dusal.1140s00004	Dunaliella salina
Other functions	Dusal.1152s00001	Dunaliella salina
Other functions	Dusal.1196s00001	Dunaliella salina
Other functions	Dusal.1253s00001	Dunaliella salina
Other functions	Dusal.1254s00001	Dunaliella salina
Other functions	Dusal.1298s00001	Dunaliella salina
Other functions	Dusal.1328s00001	Dunaliella salina
Other functions	Dusal.1357s00001	Dunaliella salina
Other functions	Dusal.1380s00001	Dunaliella salina
Other functions	Dusal.1388s00001	Dunaliella salina
Other functions	Dusal.1468s00001	Dunaliella salina
Other functions	Dusal.1509s00001	Dunaliella salina
Other functions	Dusal.1549s00001	Dunaliella salina
Other functions	Dusal.1551s00001	Dunaliella salina
Other functions	Dusal.1587s00001	Dunaliella salina
Other functions	Dusal.2116s00002	Dunaliella salina
Other functions	Dusal.2305s00001	Dunaliella salina
Other functions	Dusal.2409s00001	Dunaliella salina
Other functions	Dusal.3445s00001	Dunaliella salina
Other functions	Dusal.0064s00011	Dunaliella salina	(1 of 1) KOG4674 - Uncharacterized conserved coiled-coil protein
Other functions	Dusal.0145s00021	Dunaliella salina	(1 of 12) PF00397 - WW domain (WW)
Other functions	Dusal.0146s00011	Dunaliella salina	(1 of 1) KOG1103 - Predicted coiled-coil protein
Other functions	Dusal.0187s00020	Dunaliella salina	(1 of 1) PF14780 - Domain of unknown function (DUF4477) (DUF4477)
Other functions	Dusal.0189s00001	Dunaliella salina	(1 of 6) KOG4462 - WASP-interacting protein VRP1/WIP, contains WH2 domain
Other functions	Dusal.0211s00008	Dunaliella salina	(1 of 1) PTHR13720//PTHR13720:SF27 - WD-40 REPEAT PROTEIN // SUBFAMILY NOT NAMED
Other functions	Dusal.0221s00012	Dunaliella salina	(1 of 9) PF00515 - Tetratricopeptide repeat (TPR_1)
Other functions	Dusal.0231s00006	Dunaliella salina	(1 of 12) PTHR10891 - EF-HAND CALCIUM-BINDING DOMAIN CONTAINING PROTEIN
Other functions	Dusal.0299s00009	Dunaliella salina	(1 of 1) PF04780 - Protein of unknown function (DUF629) (DUF629)
Other functions	Dusal.0733s00005	Dunaliella salina	(1 of 1) PF14846 - Domain of unknown function (DUF4485) (DUF4485)
Other functions	Dusal.0882s00004	Dunaliella salina	(1 of 3) PF12796//PF13857 - Ankyrin repeats (3 copies) (Ank_2) // Ankyrin repeats (many copies) (Ank_5)
Other functions	Dusal.0899s00004	Dunaliella salina	(1 of 1) PF02213 - GYF domain (GYF)
Other functions	Dusal.1122s00001	Dunaliella salina	(1 of 1) PTHR16266 - WD REPEAT DOMAIN 9
Other functions	Brara.A00930	Brassica rapa	(1 of 7) PTHR12758:SF20 - PEPTIDASE-C1 DOMAIN-CONTAINING PROTEIN
Other functions	Brara.C01734	Brassica rapa	(1 of 7) PTHR12758:SF20 - PEPTIDASE-C1 DOMAIN-CONTAINING PROTEIN
Other functions	Brara.D02081	Brassica rapa	(1 of 7) PTHR12758:SF20 - PEPTIDASE-C1 DOMAIN-CONTAINING PROTEIN
Other functions	Brara.E01925	Brassica rapa	(1 of 2) PTHR22891//PTHR22891:SF34 - EUKARYOTIC TRANSLATION INITIATION FACTOR 2C // SUBFAMILY NOT NAMED
Other functions	Brara.E02721	Brassica rapa	(1 of 2) PTHR12758//PTHR12758:SF23 - APOPTOSIS INHIBITOR 5-RELATED // SUBFAMILY NOT NAMED
Other functions	Brara.F01557	Brassica rapa	(1 of 2) PF12763//PF13202 - Cytoskeletal-regulatory complex EF hand (EF-hand_4) // EF hand (EF-hand_5)
Other functions	Brara.G00766	Brassica rapa	(1 of 7) PTHR12758:SF20 - PEPTIDASE-C1 DOMAIN-CONTAINING PROTEIN
Other functions	Brara.H00354	Brassica rapa	(1 of 2) PTHR22891//PTHR22891:SF34 - EUKARYOTIC TRANSLATION INITIATION FACTOR 2C // SUBFAMILY NOT NAMED
Other functions	Brara.H01950	Brassica rapa	(1 of 7) PTHR12758:SF20 - PEPTIDASE-C1 DOMAIN-CONTAINING PROTEIN
Other functions	Brara.H02276	Brassica rapa	(1 of 2) PF12763//PF13202 - Cytoskeletal-regulatory complex EF hand (EF-hand_4) // EF hand (EF-hand_5)
Other functions	Brara.I02890	Brassica rapa	(1 of 7) PTHR12758:SF20 - PEPTIDASE-C1 DOMAIN-CONTAINING PROTEIN
Other functions	Brara.I03557	Brassica rapa	(1 of 2) PTHR31852:SF28 - HYDROXYPROLINE-RICH GLYCOPROTEIN FAMILY PROTEIN
Other functions	Brara.F02302	Brassica rapa	(1 of 2) PTHR31773:SF6 - METACASPASE-3; autophagy related
Other functions	Brara.A03163	Brassica rapa
Other functions	Brara.B00555	Brassica rapa	(1 of 4) PF07223 - Protein of unknown function (DUF1421) (DUF1421)
Other functions	Brara.C00567	Brassica rapa
Other functions	Brara.C03552	Brassica rapa
Other functions	Brara.C03872	Brassica rapa	(1 of 3) PTHR34798:SF2 - PROTEIN TIME FOR COFFEE
Other functions	Brara.E01719	Brassica rapa	(1 of 3) PTHR34798:SF2 - PROTEIN TIME FOR COFFEE
Other functions	Brara.E02636	Brassica rapa
Other functions	Brara.H00087	Brassica rapa
Other functions	Brara.I01931	Brassica rapa
Other functions	Brara.I02073	Brassica rapa
Other functions	Brara.J01602	Brassica rapa
Other functions	Brara.C04042	Brassica rapa	(1 of 5) PF07172 - Glycine rich protein family (GRP)
Other functions	Brara.C04419	Brassica rapa	(1 of 2) PTHR31852:SF28 - HYDROXYPROLINE-RICH GLYCOPROTEIN FAMILY PROTEIN
Other functions	Brara.E00220	Brassica rapa	(1 of 2) PF02162 - XYPPX repeat (two copies) (XYPPX)
Other functions	Brara.E00634	Brassica rapa	(1 of 2) PTHR12436:SF4 - LEUKOCYTE RECEPTOR CLUSTER MEMBER 8
Other functions	evm_27.TU.AmTr_v1.0_scaffold00175.19	Amborella trichopoda	(1 of 2) PTHR22996 - MAHOGUNIN
Other functions	evm_27.TU.AmTr_v1.0_scaffold00002.222	Amborella trichopoda
Other functions	evm_27.TU.AmTr_v1.0_scaffold00016.81	Amborella trichopoda
Other functions	evm_27.TU.AmTr_v1.0_scaffold00025.187	Amborella trichopoda
Other functions	evm_27.TU.AmTr_v1.0_scaffold00058.89	Amborella trichopoda	(M=2) PF07223 - Protein of unknown function (DUF1421)
Other functions	evm_27.TU.AmTr_v1.0_scaffold00071.140	Amborella trichopoda
Other functions	evm_27.TU.AmTr_v1.0_scaffold00106.59	Amborella trichopoda
Other functions	evm_27.TU.AmTr_v1.0_scaffold00143.10	Amborella trichopoda
Other functions	evm_27.TU.AmTr_v1.0_scaffold00021.53	Amborella trichopoda	(M=3) PTHR10795//PTHR10795:SF75 - PROPROTEIN CONVERTASE SUBTILISIN/KEXIN
Other functions	evm_27.TU.AmTr_v1.0_scaffold00062.136	Amborella trichopoda	(1 of 3) PTHR10857//PTHR10857:SF43 - COPINE // SUBFAMILY NOT NAMED
Other functions	evm_27.TU.AmTr_v1.0_scaffold00090.79	Amborella trichopoda	(1 of 2) PF07172 - Glycine rich protein family (GRP)
Other functions	Phvul.006G132200	Phaseolus vulgaris	(1 of 4) PTHR12758:SF20 - PEPTIDASE-C1 DOMAIN-CONTAINING PROTEIN
Other functions	Phvul.002G233600	Phaseolus vulgaris
Other functions	Brast03G012900	Brachypodium stacei	(1 of 8) PF13016 - Cys-rich Gliadin N-terminal (Gliadin)
Other functions	Brast03G097200	Brachypodium stacei	(1 of 9) K10666 - E3 ubiquitin-protein ligase RNF5 (RNF5)
Other functions	Brast02G031800	Brachypodium stacei	(1 of 2) PTHR11260//PTHR11260:SF287 - GLUTATHIONE S-TRANSFERASE, GST, SUPERFAMILY, GST DOMAIN CONTAINING // SUBFAMILY NOT NAMED
Other functions	Brast01G046800	Brachypodium stacei
Other functions	Brast01G142900	Brachypodium stacei	(1 of 1) PTHR31805:SF3 - PROLINE-RICH PROTEIN-RELATED
Other functions	Brast03G291300	Brachypodium stacei
Other functions	Brast05G176900	Brachypodium stacei
Other functions	Brast05G212400	Brachypodium stacei
Other functions	Brast07G029000	Brachypodium stacei
Other functions	Brast09G119700	Brachypodium stacei
Other functions	Brast01G021200	Brachypodium stacei	(1 of 1) PTHR22836 - WD40 REPEAT PROTEIN
Other functions	Brast01G222300	Brachypodium stacei	(1 of 1) PTHR22847//PTHR22847:SF470 - WD40 REPEAT PROTEIN // SUBFAMILY NOT NAMED
Other functions	Brast01G222400	Brachypodium stacei	(1 of 1) PTHR22847//PTHR22847:SF419 - WD40 REPEAT PROTEIN // SUBFAMILY NOT NAMED
Other functions	Brast01G242600	Brachypodium stacei	(1 of 1) PTHR10857//PTHR10857:SF45 - COPINE // SUBFAMILY NOT NAMED
Other functions	Brast01G370400	Brachypodium stacei	(1 of 5) PF07223 - Protein of unknown function (DUF1421) (DUF1421)
Other functions	Brast01G389200	Brachypodium stacei	(1 of 33) PF00564 - PB1 domain (PB1)
Other functions	Brast04G063900	Brachypodium stacei	(1 of 1) PTHR22847//PTHR22847:SF473 - WD40 REPEAT PROTEIN // SUBFAMILY NOT NAMED
Other functions	Brast05G267000	Brachypodium stacei	(1 of 248) 6.3.2.19 - Transferred entry: 2.3.2.23, 2.3.2.27 and 6.2.1.45
Other functions	Brast06G085100	Brachypodium stacei	(1 of 1) PTHR34798:SF2 - PROTEIN TIME FOR COFFEE
Other functions	Brast06G224700	Brachypodium stacei	(1 of 2) PTHR14445:SF43 - GYF DOMAIN-CONTAINING PROTEIN
Other functions	Brast07G075600	Brachypodium stacei	(1 of 4) PF07172 - Glycine rich protein family (GRP)
Other functions	Brast08G108000	Brachypodium stacei	(1 of 20) PF06749 - Protein of unknown function (DUF1218) (DUF1218)
Other functions	Cagra.11552s0002	Capsella grandiflora	(1 of 2) PTHR34798:SF2 - PROTEIN TIME FOR COFFEE
Other functions	Carubv10008305m.g	Capsella rubella	(1 of 3) PTHR12758:SF20 - PEPTIDASE-C1 DOMAIN-CONTAINING PROTEIN
Other functions	Carubv10010152m.g	Capsella rubella
Other functions	Carubv10013708m.g	Capsella rubella
Other functions	Carubv10017684m.g	Capsella rubella
Other functions	Carubv10018612m.g	Capsella rubella
Other functions	Carubv10002686m.g	Capsella rubella	(1 of 3) PF07223 - Protein of unknown function (DUF1421) (DUF1421)
Other functions	Carubv10003990m.g	Capsella rubella	(1 of 2) PTHR34798:SF2 - PROTEIN TIME FOR COFFEE
Other functions	Carubv10012806m.g	Capsella rubella	(1 of 2) PTHR34798:SF2 - PROTEIN TIME FOR COFFEE
Other functions	Carubv10013443m.g	Capsella rubella	(1 of 2) PTHR31066:SF2 - GB
Other functions	Carubv10014882m.g	Capsella rubella	(1 of 3) PF07172 - Glycine rich protein family (GRP)
Other functions	Carubv10022546m.g	Capsella rubella	(1 of 1) PTHR12436:SF4 - LEUKOCYTE RECEPTOR CLUSTER MEMBER 8
Other functions	Ciclev10002042m.g	Citrus clementina
Other functions	Ciclev10008185m.g	Citrus clementina
Other functions	Ciclev10016096m.g	Citrus clementina
Other functions	Ciclev10025265m.g	Citrus clementina
Other functions	Ciclev10026018m.g	Citrus clementina
Other functions	Ciclev10026403m.g	Citrus clementina
Other functions	Ciclev10029883m.g	Citrus clementina
Other functions	Ciclev10014450m.g	Citrus clementina	(1 of 3) PTHR31066:SF12 - EXPRESSED PROTEIN
Other functions	Thhalv10006794m.g	Eutrema salsugineum	(1 of 6) PTHR12758:SF20 - PEPTIDASE-C1 DOMAIN-CONTAINING PROTEIN
Other functions	Thhalv10016218m.g	Eutrema salsugineum	(1 of 6) PTHR12758:SF20 - PEPTIDASE-C1 DOMAIN-CONTAINING PROTEIN
Other functions	Thhalv10027504m.g	Eutrema salsugineum	(1 of 6) PTHR12758:SF20 - PEPTIDASE-C1 DOMAIN-CONTAINING PROTEIN
Other functions	gene05144-v1.0-hybrid	Fragaria vesca
Other functions	gene11913-v1.0-hybrid	Fragaria vesca
Other functions	gene14919-v1.0-hybrid	Fragaria vesca
Other functions	gene20890-v1.0-hybrid	Fragaria vesca
Other functions	gene23042-v1.0-hybrid	Fragaria vesca
Other functions	gene24407-v1.0-hybrid	Fragaria vesca
Other functions	gene25444-v1.0-hybrid	Fragaria vesca
Other functions	gene28268-v1.0-hybrid	Fragaria vesca
Other functions	gene28276-v1.0-hybrid	Fragaria vesca
Other functions	gene31766-v1.0-hybrid	Fragaria vesca
Other functions	gene31896-v1.0-hybrid	Fragaria vesca	(1 of 2) 3.4.21.72 - IgA-specific serine endopeptidase / Immunoglobulin A1 protease
Other functions	gene31909-v1.0-hybrid	Fragaria vesca	(1 of 1) PTHR10288:SF171 - F17H15.1/F17H15.1-RELATED
Other functions	gene03668-v1.0-hybrid	Fragaria vesca	(1 of 2) PTHR31066:SF12 - EXPRESSED PROTEIN
Other functions	gene05829-v1.0-hybrid	Fragaria vesca	(1 of 1) PTHR34798:SF2 - PROTEIN TIME FOR COFFEE
Other functions	gene07782-v1.0-hybrid	Fragaria vesca	(1 of 209) 6.3.2.19 - Transferred entry: 2.3.2.23, 2.3.2.27 and 6.2.1.45
Other functions	gene09448-v1.0-hybrid	Fragaria vesca	(1 of 2) PTHR31066:SF12 - EXPRESSED PROTEIN
Other functions	gene17301-v1.0-hybrid	Fragaria vesca	(1 of 35) PF00646//PF03478 - F-box domain (F-box) // Protein of unknown function (DUF295) (DUF295)
Other functions	gene17709-v1.0-hybrid	Fragaria vesca	(1 of 1) PTHR31805:SF3 - PROLINE-RICH PROTEIN-RELATED
Other functions	gene20876-v1.0-hybrid	Fragaria vesca	(1 of 1) PF02162 - XYPPX repeat (two copies) (XYPPX)
Other functions	gene27222-v1.0-hybrid	Fragaria vesca	(M=3) PTHR10795//PTHR10795:SF75 - PROPROTEIN CONVERTASE SUBTILISIN/KEXIN
Other functions	Glyma.09G019700	Glycine max	(1 of 6) PTHR12758:SF20 - PEPTIDASE-C1 DOMAIN-CONTAINING PROTEIN
Other functions	Glyma.15G126000	Glycine max	(1 of 6) PTHR12758:SF20 - PEPTIDASE-C1 DOMAIN-CONTAINING PROTEIN
Other functions	Glyma.11G123000	Glycine max	(1 of 2) PTHR22844//PTHR22844:SF145 - F-BOX AND WD40 DOMAIN PROTEIN // SUBFAMILY NOT NAMED
Other functions	Glyma.10G292300	Glycine max	(1 of 2) PTHR12436:SF4 - LEUKOCYTE RECEPTOR CLUSTER MEMBER 8
Other functions	Glyma.03G033400	Glycine max
Other functions	Glyma.07G009300	Glycine max
Other functions	Glyma.08G192500	Glycine max
Other functions	Glyma.09G200000	Glycine max
Other functions	Glyma.10G294900	Glycine max
Other functions	Glyma.12G188300	Glycine max
Other functions	Glyma.12G206500	Glycine max
Other functions	Glyma.13G372700	Glycine max
Other functions	Glyma.15G032700	Glycine max
Other functions	Glyma.15G142100	Glycine max
Other functions	Glyma.15G209500	Glycine max
Other functions	Glyma.15G209700	Glycine max
Other functions	Glyma.18G165300	Glycine max
Other functions	Glyma.18G165400	Glycine max
Other functions	Glyma.18G165500	Glycine max
Other functions	Glyma.20G244700	Glycine max
Other functions	Glyma.01G041300	Glycine max	(1 of 4) PTHR37736:SF1 - GENOMIC DNA, CHROMOSOME 3, P1 CLONE:MSD24
Other functions	Glyma.02G022800	Glycine max	(1 of 4) PTHR37736:SF1 - GENOMIC DNA, CHROMOSOME 3, P1 CLONE:MSD24
Other functions	Glyma.05G004000	Glycine max	(1 of 6) PF07223 - Protein of unknown function (DUF1421) (DUF1421)
Other functions	Glyma.06G292800	Glycine max	(1 of 4) PTHR31805:SF3 - PROLINE-RICH PROTEIN-RELATED
Other functions	Glyma.08G272000	Glycine max	(1 of 75) PF05678 - VQ motif (VQ)
Other functions	Glyma.08G272100	Glycine max	(1 of 75) PF05678 - VQ motif (VQ)
Other functions	Glyma.08G272200	Glycine max	(1 of 75) PF05678 - VQ motif (VQ)
Other functions	Glyma.09G228800	Glycine max	(1 of 458) 6.3.2.19 - Transferred entry: 2.3.2.23, 2.3.2.27 and 6.2.1.45
Other functions	Glyma.10G249300	Glycine max	(1 of 3) PTHR34798:SF2 - PROTEIN TIME FOR COFFEE
Other functions	Glyma.12G007800	Glycine max	(1 of 458) 6.3.2.19 - Transferred entry: 2.3.2.23, 2.3.2.27 and 6.2.1.45
Other functions	Glyma.12G113200	Glycine max	(1 of 4) PTHR31805:SF3 - PROLINE-RICH PROTEIN-RELATED
Other functions	Glyma.12G228400	Glycine max	(M=4) PTHR10795//PTHR10795:SF75 - PROPROTEIN CONVERTASE SUBTILISIN/KEXIN
Other functions	Glyma.13G271400	Glycine max	(M=4) PTHR10795//PTHR10795:SF75 - PROPROTEIN CONVERTASE SUBTILISIN/KEXIN
Other functions	Glyma.20G121100	Glycine max	(1 of 5) PTHR31066:SF12 - EXPRESSED PROTEIN
Other functions	Glyma.20G144400	Glycine max	(1 of 3) PTHR34798:SF2 - PROTEIN TIME FOR COFFEE
Other functions	Glyma.20G242100	Glycine max	(1 of 2) PTHR12436:SF4 - LEUKOCYTE RECEPTOR CLUSTER MEMBER 8
Other functions	Gorai.007G094300	Gossypium raimondii	(1 of 2) PTHR18896:SF65 - PHOSPHOLIPASE D BETA 1-RELATED
Other functions	Gorai.002G062600	Gossypium raimondii
Other functions	Gorai.003G033900	Gossypium raimondii
Other functions	Gorai.008G087300	Gossypium raimondii
Other functions	Gorai.009G369000	Gossypium raimondii
Other functions	Gorai.010G142700	Gossypium raimondii
Other functions	Gorai.001G068000	Gossypium raimondii	(1 of 2) PTHR31066:SF12 - EXPRESSED PROTEIN
Other functions	Gorai.003G125700	Gossypium raimondii	(1 of 355) 6.3.2.19 - Transferred entry: 2.3.2.23, 2.3.2.27 and 6.2.1.45
Other functions	Gorai.005G201600	Gossypium raimondii	(1 of 2) PTHR31805:SF3 - PROLINE-RICH PROTEIN-RELATED
Other functions	Gorai.006G237700	Gossypium raimondii	(1 of 2) PTHR34798:SF2 - PROTEIN TIME FOR COFFEE
Other functions	Lus10000188.g	Linum ussitatissimum	(1 of 8) PTHR12758:SF20 - PEPTIDASE-C1 DOMAIN-CONTAINING PROTEIN
Other functions	Lus10004543.g	Linum ussitatissimum	(1 of 8) PTHR12758:SF20 - PEPTIDASE-C1 DOMAIN-CONTAINING PROTEIN
Other functions	Lus10004604.g	Linum ussitatissimum	(1 of 8) PTHR12758:SF20 - PEPTIDASE-C1 DOMAIN-CONTAINING PROTEIN
Other functions	Lus10005782.g	Linum ussitatissimum	(1 of 2) PTHR18896:SF65 - PHOSPHOLIPASE D BETA 1-RELATED
Other functions	Lus10006819.g	Linum ussitatissimum	(1 of 2) PTHR18896:SF65 - PHOSPHOLIPASE D BETA 1-RELATED
Other functions	Lus10015262.g	Linum ussitatissimum	(1 of 8) PTHR12758:SF20 - PEPTIDASE-C1 DOMAIN-CONTAINING PROTEIN
Other functions	Lus10000691.g	Linum ussitatissimum
Other functions	Lus10001251.g	Linum ussitatissimum
Other functions	Lus10004446.g	Linum ussitatissimum
Other functions	Lus10005730.g	Linum ussitatissimum
Other functions	Lus10008069.g	Linum ussitatissimum
Other functions	Lus10012544.g	Linum ussitatissimum
Other functions	Lus10014696.g	Linum ussitatissimum
Other functions	Lus10019670.g	Linum ussitatissimum
Other functions	Lus10032618.g	Linum ussitatissimum
Other functions	Lus10032947.g	Linum ussitatissimum
Other functions	Lus10033310.g	Linum ussitatissimum
Other functions	Lus10034772.g	Linum ussitatissimum
Other functions	Lus10035721.g	Linum ussitatissimum
Other functions	Lus10037308.g	Linum ussitatissimum
Other functions	Lus10043130.g	Linum ussitatissimum
Other functions	Lus10000918.g	Linum ussitatissimum	(1 of 3) PF07172 - Glycine rich protein family (GRP)
Other functions	Lus10002447.g	Linum ussitatissimum	(1 of 3) PTHR34798:SF2 - PROTEIN TIME FOR COFFEE
Other functions	Lus10002588.g	Linum ussitatissimum	(1 of 62) PF00564 - PB1 domain (PB1)
Other functions	Lus10002711.g	Linum ussitatissimum	(1 of 36) PF03479 - Domain of unknown function (DUF296) (DUF296)
Other functions	Lus10005872.g	Linum ussitatissimum	(1 of 344) 6.3.2.19 - Transferred entry: 2.3.2.23, 2.3.2.27 and 6.2.1.45
Other functions	Lus10006305.g	Linum ussitatissimum	(1 of 19) PF00397 - WW domain (WW)
Other functions	Lus10009337.g	Linum ussitatissimum	(1 of 59) PF03195 - Protein of unknown function DUF260 (DUF260)
Other functions	Lus10010535.g	Linum ussitatissimum	(1 of 3) PTHR34798:SF2 - PROTEIN TIME FOR COFFEE
Other functions	Lus10018041.g	Linum ussitatissimum	(1 of 3) PF13202//PF13405 - EF hand (EF-hand_5) // EF-hand domain (EF-hand_6)
Other functions	Lus10018412.g	Linum ussitatissimum	(1 of 62) PF00564 - PB1 domain (PB1)
Other functions	Lus10018593.g	Linum ussitatissimum	(1 of 4) PTHR31805:SF3 - PROLINE-RICH PROTEIN-RELATED
Other functions	Lus10019633.g	Linum ussitatissimum	(1 of 59) PF03195 - Protein of unknown function DUF260 (DUF260)
Other functions	Lus10021284.g	Linum ussitatissimum	(1 of 2) PTHR31852:SF28 - HYDROXYPROLINE-RICH GLYCOPROTEIN FAMILY PROTEIN
Other functions	Lus10031645.g	Linum ussitatissimum	(1 of 4) PTHR31805:SF3 - PROLINE-RICH PROTEIN-RELATED
Other functions	Lus10032138.g	Linum ussitatissimum	(1 of 8) PF07223 - Protein of unknown function (DUF1421) (DUF1421)
Other functions	Lus10033692.g	Linum ussitatissimum	(1 of 4) PTHR31805:SF3 - PROLINE-RICH PROTEIN-RELATED
Other functions	Lus10039827.g	Linum ussitatissimum	(1 of 4) PTHR31805:SF3 - PROLINE-RICH PROTEIN-RELATED
Other functions	Lus10042037.g	Linum ussitatissimum	(1 of 3) PF13202//PF13405 - EF hand (EF-hand_5) // EF-hand domain (EF-hand_6)
Other functions	MDP0000254782	Malus domestica	(1 of 3) PTHR24067//PTHR24067:SF145 - UBIQUITIN-CONJUGATING ENZYME E2 // SUBFAMILY NOT NAMED
Other functions	MDP0000033287	Malus domestica
Other functions	MDP0000165465	Malus domestica
Other functions	MDP0000167857	Malus domestica
Other functions	MDP0000193201	Malus domestica
Other functions	MDP0000197180	Malus domestica
Other functions	MDP0000201578	Malus domestica
Other functions	MDP0000219085	Malus domestica
Other functions	MDP0000219539	Malus domestica
Other functions	MDP0000231836	Malus domestica
Other functions	MDP0000286634	Malus domestica
Other functions	MDP0000290951	Malus domestica
Other functions	MDP0000296190	Malus domestica
Other functions	MDP0000312632	Malus domestica
Other functions	MDP0000385176	Malus domestica
Other functions	MDP0000402713	Malus domestica
Other functions	MDP0000453383	Malus domestica
Other functions	MDP0000466424	Malus domestica
Other functions	MDP0000476695	Malus domestica
Other functions	MDP0000492837	Malus domestica
Other functions	MDP0000549859	Malus domestica
Other functions	MDP0000578360	Malus domestica
Other functions	MDP0000596755	Malus domestica
Other functions	MDP0000607828	Malus domestica
Other functions	MDP0000640764	Malus domestica
Other functions	MDP0000653472	Malus domestica
Other functions	MDP0000659853	Malus domestica
Other functions	MDP0000673012	Malus domestica
Other functions	MDP0000676834	Malus domestica
Other functions	MDP0000745662	Malus domestica
Other functions	MDP0000775126	Malus domestica
Other functions	MDP0000922823	Malus domestica
Other functions	MDP0000125942	Malus domestica	(1 of 14) PTHR34798:SF2 - PROTEIN TIME FOR COFFEE
Other functions	MDP0000139219	Malus domestica	(1 of 3) PF02162 - XYPPX repeat (two copies) (XYPPX)
Other functions	MDP0000144474	Malus domestica	(1 of 8) PTHR31066:SF12 - EXPRESSED PROTEIN
Other functions	MDP0000163893	Malus domestica	(1 of 14) PTHR34798:SF2 - PROTEIN TIME FOR COFFEE
Other functions	MDP0000170767	Malus domestica	(1 of 477) 6.3.2.19 - Transferred entry: 2.3.2.23, 2.3.2.27 and 6.2.1.45
Other functions	MDP0000246041	Malus domestica	(1 of 13) 3.4.22.69 - SARS coronavirus main proteinase / Severe acute respiratory syndrome coronavirus main protease
Other functions	MDP0000279466	Malus domestica	(1 of 1) KOG4451 - Uncharacterized conserved protein (tumor-associated antigen HCA127 in humans)
Other functions	MDP0000287435	Malus domestica	(1 of 14) PTHR34798:SF2 - PROTEIN TIME FOR COFFEE
Other functions	MDP0000291938	Malus domestica	(1 of 68) PF00564 - PB1 domain (PB1)
Other functions	MDP0000292543	Malus domestica	(1 of 14) PTHR34798:SF2 - PROTEIN TIME FOR COFFEE
Other functions	MDP0000347336	Malus domestica	(1 of 3) PTHR31568:SF17 - EXPRESSED PROTEIN
Other functions	MDP0000630746	Malus domestica	(1 of 8) PTHR31066:SF12 - EXPRESSED PROTEIN
Other functions	Manes.03G102700	Manihot esculenta
Other functions	Manes.04G140200	Manihot esculenta
Other functions	Manes.06G177300	Manihot esculenta
Other functions	Manes.07G007500	Manihot esculenta
Other functions	Manes.11G016300	Manihot esculenta
Other functions	Manes.11G025900	Manihot esculenta
Other functions	Manes.15G092300	Manihot esculenta
Other functions	Manes.07G024900	Manihot esculenta	(1 of 42) PF00564 - PB1 domain (PB1)
Other functions	Manes.08G032700	Manihot esculenta	(1 of 1) PTHR31852:SF28 - HYDROXYPROLINE-RICH GLYCOPROTEIN FAMILY PROTEIN
Other functions	Manes.13G146700	Manihot esculenta	(1 of 2) PTHR31805:SF3 - PROLINE-RICH PROTEIN-RELATED
Other functions	Manes.15G026500	Manihot esculenta	(1 of 2) PTHR34798:SF2 - PROTEIN TIME FOR COFFEE
Other functions	Manes.16G031700	Manihot esculenta	(1 of 1) PTHR35274:SF2 - EXPRESSED PROTEIN-RELATED
Other functions	Medtr1g009840	Medicago truncatula	(M=4) PTHR10795//PTHR10795:SF75 - PROPROTEIN CONVERTASE SUBTILISIN/KEXIN
Other functions	Medtr2g022210	Medicago truncatula	(1 of 2) PTHR22996:SF4 - E3 UBIQUITIN-PROTEIN LIGASE LUL3-RELATED
Other functions	Medtr2g086560	Medicago truncatula	(1 of 1) PTHR10183//PTHR10183:SF299 - CALPAIN // SUBFAMILY NOT NAMED; PCD and necrosis
Other functions	Medtr5g034750	Medicago truncatula	(1 of 3) PTHR13833:SF42 - NHL DOMAIN-CONTAINING PROTEIN
Other functions	Medtr0004s0260	Medicago truncatula	(1 of 128) 2.5.1.18 - Glutathione transferase / S-(hydroxyalkyl)glutathione lyase
Other functions	Medtr0021s0270	Medicago truncatula	(1 of 128) 2.5.1.18 - Glutathione transferase / S-(hydroxyalkyl)glutathione lyase
Other functions	Medtr1g075060	Medicago truncatula	(1 of 128) 2.5.1.18 - Glutathione transferase / S-(hydroxyalkyl)glutathione lyase
Other functions	Medtr1g100375	Medicago truncatula	(1 of 14) PTHR11260//PTHR11260:SF120 - GLUTATHIONE S-TRANSFERASE, GST, SUPERFAMILY, GST DOMAIN CONTAINING // SUBFAMILY NOT NAMED
Other functions	Medtr1g106885	Medicago truncatula	(1 of 8) PTHR11260//PTHR11260:SF199 - GLUTATHIONE S-TRANSFERASE, GST, SUPERFAMILY, GST DOMAIN CONTAINING // SUBFAMILY NOT NAMED
Other functions	Medtr1g471070	Medicago truncatula	(1 of 14) PTHR11260//PTHR11260:SF120 - GLUTATHIONE S-TRANSFERASE, GST, SUPERFAMILY, GST DOMAIN CONTAINING // SUBFAMILY NOT NAMED
Other functions	Medtr2g022120	Medicago truncatula	(1 of 8) PTHR11260//PTHR11260:SF199 - GLUTATHIONE S-TRANSFERASE, GST, SUPERFAMILY, GST DOMAIN CONTAINING // SUBFAMILY NOT NAMED
Other functions	Medtr3g108270	Medicago truncatula	(1 of 128) 2.5.1.18 - Glutathione transferase / S-(hydroxyalkyl)glutathione lyase
Other functions	Medtr3g450670	Medicago truncatula	(1 of 14) PTHR11260//PTHR11260:SF120 - GLUTATHIONE S-TRANSFERASE, GST, SUPERFAMILY, GST DOMAIN CONTAINING // SUBFAMILY NOT NAMED
Other functions	Medtr3g464170	Medicago truncatula	(1 of 14) PTHR11260//PTHR11260:SF120 - GLUTATHIONE S-TRANSFERASE, GST, SUPERFAMILY, GST DOMAIN CONTAINING // SUBFAMILY NOT NAMED
Other functions	Medtr3g464310	Medicago truncatula	(1 of 14) PTHR11260//PTHR11260:SF120 - GLUTATHIONE S-TRANSFERASE, GST, SUPERFAMILY, GST DOMAIN CONTAINING // SUBFAMILY NOT NAMED
Other functions	Medtr5g077245	Medicago truncatula	(1 of 128) 2.5.1.18 - Glutathione transferase / S-(hydroxyalkyl)glutathione lyase
Other functions	Medtr7g461350	Medicago truncatula	(1 of 14) PTHR11260//PTHR11260:SF120 - GLUTATHIONE S-TRANSFERASE, GST, SUPERFAMILY, GST DOMAIN CONTAINING // SUBFAMILY NOT NAMED
Other functions	Medtr5g084460	Medicago truncatula	(1 of 8) PF07172 - Glycine rich protein family (GRP)
Other functions	Medtr5g084470	Medicago truncatula	(M=17) PF07172 - Glycine rich protein family
Other functions	Medtr5g084530	Medicago truncatula	(1 of 8) PF07172 - Glycine rich protein family (GRP)
Other functions	Medtr5g084540	Medicago truncatula	(1 of 8) PF07172 - Glycine rich protein family (GRP)
Other functions	Medtr6g016670	Medicago truncatula	(1 of 14) PTHR11260//PTHR11260:SF120 - GLUTATHIONE S-TRANSFERASE, GST, SUPERFAMILY, GST DOMAIN CONTAINING // SUBFAMILY NOT NAMED
Other functions	Medtr6g051405	Medicago truncatula	(1 of 14) PTHR11260//PTHR11260:SF120 - GLUTATHIONE S-TRANSFERASE, GST, SUPERFAMILY, GST DOMAIN CONTAINING // SUBFAMILY NOT NAMED
Other functions	Medtr6g092533	Medicago truncatula	(1 of 128) 2.5.1.18 - Glutathione transferase / S-(hydroxyalkyl)glutathione lyase
Other functions	Medtr7g072210	Medicago truncatula	(1 of 128) 2.5.1.18 - Glutathione transferase / S-(hydroxyalkyl)glutathione lyase
Other functions	Medtr0029s0140	Medicago truncatula
Other functions	Medtr0058s0070	Medicago truncatula
Other functions	Medtr0338s0030	Medicago truncatula
Other functions	Medtr0556s0030	Medicago truncatula
Other functions	Medtr0595s0030	Medicago truncatula
Other functions	Medtr1g047160	Medicago truncatula
Other functions	Medtr1g048350	Medicago truncatula
Other functions	Medtr1g116330	Medicago truncatula
Other functions	Medtr2g014790	Medicago truncatula
Other functions	Medtr2g073570	Medicago truncatula
Other functions	Medtr2g078090	Medicago truncatula
Other functions	Medtr3g074670	Medicago truncatula
Other functions	Medtr3g093185	Medicago truncatula
Other functions	Medtr3g108490	Medicago truncatula
Other functions	Medtr4g009635	Medicago truncatula
Other functions	Medtr4g049930	Medicago truncatula
Other functions	Medtr4g057175	Medicago truncatula
Other functions	Medtr4g063620	Medicago truncatula
Other functions	Medtr4g088385	Medicago truncatula
Other functions	Medtr5g013930	Medicago truncatula
Other functions	Medtr5g054527	Medicago truncatula
Other functions	Medtr5g454260	Medicago truncatula
Other functions	Medtr6g079200	Medicago truncatula
Other functions	Medtr7g006475	Medicago truncatula
Other functions	Medtr7g018110	Medicago truncatula
Other functions	Medtr7g068700	Medicago truncatula
Other functions	Medtr7g080480	Medicago truncatula
Other functions	Medtr7g084840	Medicago truncatula
Other functions	Medtr7g105700	Medicago truncatula
Other functions	Medtr7g117575	Medicago truncatula
Other functions	Medtr8g017060	Medicago truncatula
Other functions	Medtr8g017180	Medicago truncatula
Other functions	Medtr8g020470	Medicago truncatula
Other functions	Medtr8g045460	Medicago truncatula
Other functions	Medtr8g058910	Medicago truncatula
Other functions	Medtr8g058915	Medicago truncatula
Other functions	Medtr8g063810	Medicago truncatula
Other functions	Medtr8g065645	Medicago truncatula
Other functions	Medtr0004s0130	Medicago truncatula	(1 of 2) PTHR31805:SF3 - PROLINE-RICH PROTEIN-RELATED
Other functions	Medtr1g104710	Medicago truncatula	(1 of 1) PTHR34798:SF2 - PROTEIN TIME FOR COFFEE
Other functions	Medtr1g109470	Medicago truncatula	(1 of 3) PTHR31066:SF12 - EXPRESSED PROTEIN
Other functions	Medtr3g073080	Medicago truncatula	(1 of 1) PTHR12436:SF4 - LEUKOCYTE RECEPTOR CLUSTER MEMBER 8
Other functions	Mapoly0009s0228	Marchantia polymorpha	(1 of 3) PF01987 - Mitochondrial biogenesis AIM24 (AIM24)
Other functions	Mapoly0008s0123	Marchantia polymorpha
Other functions	Mapoly0011s0007	Marchantia polymorpha
Other functions	Mapoly0011s0088	Marchantia polymorpha
Other functions	Mapoly0011s0132	Marchantia polymorpha
Other functions	Mapoly0029s0023	Marchantia polymorpha
Other functions	Mapoly0056s0076	Marchantia polymorpha
Other functions	Mapoly0057s0074	Marchantia polymorpha
Other functions	Mapoly0105s0033	Marchantia polymorpha
Other functions	Mapoly0138s0009	Marchantia polymorpha
Other functions	Mapoly0153s0042	Marchantia polymorpha
Other functions	Mapoly0038s0072	Marchantia polymorpha	(1 of 9) PF00397 - WW domain (WW)
Other functions	Mapoly0053s0033	Marchantia polymorpha	(1 of 2) PF02162 - XYPPX repeat (two copies) (XYPPX)
Other functions	Mapoly0092s0027	Marchantia polymorpha	(1 of 1) PF07223 - Protein of unknown function (DUF1421) (DUF1421)
Other functions	Aco006310	Ananas comosus	Transducin/WD40 repeat-like superfamily protein
Other functions	Aco007655	Ananas comosus	pH-response regulator protein palA/RIM20
Other functions	Aco012863	Ananas comosus	Oleosin; structural proteins associated with oil bodies
Other functions	Aco023791	Ananas comosus	time for coffee
Other functions	Aco004934	Ananas comosus	hydroxyproline-rich glycoprotein family protein
Other functions	Aco006145	Ananas comosus	WD-40 repeat family protein
Other functions	Aco006914	Ananas comosus	hypothetical protein
Other functions	Aco011001	Ananas comosus	hypothetical protein
Other functions	Aco011720	Ananas comosus	uncharacterized protein
Other functions	Aco015406	Ananas comosus	uncharacterized protein
Other functions	Aco018074	Ananas comosus	Protein of unknown function DUF1421
Other functions	Aco019465	Ananas comosus	hypothetical protein
Other functions	Aco019812	Ananas comosus	hypothetical protein
Other functions	Aco021497	Ananas comosus	hypothetical protein
Other functions	Aco000543	Ananas comosus	Leukocyte receptor cluster member-like protein
Other functions	Solyc05g054910.2	Solanum lycopersicum	(1 of 1) PTHR12436:SF4 - LEUKOCYTE RECEPTOR CLUSTER MEMBER 8
Other functions	Solyc01g015020.2	Solanum lycopersicum
Other functions	Solyc01g094870.1	Solanum lycopersicum
Other functions	Solyc02g069520.2	Solanum lycopersicum
Other functions	Solyc02g082370.1	Solanum lycopersicum
Other functions	Solyc03g123960.2	Solanum lycopersicum
Other functions	Solyc05g051370.2	Solanum lycopersicum
Other functions	Solyc07g053640.1	Solanum lycopersicum
Other functions	Solyc09g075830.2	Solanum lycopersicum	(1 of 1) PTHR34798:SF2 - PROTEIN TIME FOR COFFEE
Other functions	Solyc10g007180.2	Solanum lycopersicum
Other functions	Solyc10g049300.1	Solanum lycopersicum
Other functions	Solyc10g084870.1	Solanum lycopersicum
Other functions	Solyc12g014230.1	Solanum lycopersicum
Other functions	Solyc01g010440.2	Solanum lycopersicum	(1 of 2) PTHR37736:SF1 - GENOMIC DNA, CHROMOSOME 3, P1 CLONE:MSD24
Other functions	Solyc02g077710.1	Solanum lycopersicum	(1 of 1) PTHR35274:SF2 - EXPRESSED PROTEIN-RELATED
Other functions	Solyc05g015920.2	Solanum lycopersicum	(1 of 2) PTHR14445:SF41 - GYF DOMAIN-CONTAINING PROTEIN
Other functions	Solyc07g053990.2	Solanum lycopersicum	(1 of 2) PTHR31805:SF3 - PROLINE-RICH PROTEIN-RELATED
Other functions	Solyc08g075370.2	Solanum lycopersicum	(1 of 1) PF02162 - XYPPX repeat (two copies) (XYPPX)
Other functions	Solyc10g008340.2	Solanum lycopersicum	(1 of 2) PTHR31805:SF3 - PROLINE-RICH PROTEIN-RELATED
Other functions	Sevir.4G227000	Setaria viridis	(M=2) K11981 - E3 ubiquitin-protein ligase NRDP1
Other functions	Sevir.9G205600	Setaria viridis	(1 of 2) K12200 - programmed cell death 6-interacting protein (PDCD6IP, ALIX, RIM20)
Other functions	Sevir.9G134500	Setaria viridis	(1 of 1) PTHR37736:SF1 - GENOMIC DNA, CHROMOSOME 3, P1 CLONE:MSD24
Other functions	Sevir.2G278500	Setaria viridis
Other functions	Sevir.2G318000	Setaria viridis
Other functions	Sevir.3G283000	Setaria viridis
Other functions	Sevir.5G034600	Setaria viridis
Other functions	Sevir.6G232700	Setaria viridis
Other functions	Sevir.9G049400	Setaria viridis
Other functions	Sevir.9G234800	Setaria viridis
Other functions	Sevir.9G247900	Setaria viridis
Other functions	Sevir.9G359300	Setaria viridis
Other functions	Sevir.1G368600	Setaria viridis	(1 of 1) PTHR22847//PTHR22847:SF473 - WD40 REPEAT PROTEIN // SUBFAMILY NOT NAMED
Other functions	Sevir.5G226900	Setaria viridis	(1 of 3) PTHR22847//PTHR22847:SF419 - WD40 REPEAT PROTEIN // SUBFAMILY NOT NAMED
Other functions	Sevir.5G325400	Setaria viridis	(1 of 1) PTHR31805:SF3 - PROLINE-RICH PROTEIN-RELATED
Other functions	Vocar.0022s0164	Volvox carteri	(1 of 2) PTHR12509:SF8 - SPERMATOGENESIS-ASSOCIATED PROTEIN 4
Other functions	Vocar.0001s0330	Volvox carteri	(1 of 1) PTHR13374 - DET1 HOMOLOG DE-ETIOLATED-1 HOMOLOG
Other functions	Vocar.0001s1535	Volvox carteri	(1 of 2) K16582 - tubulin polyglutamylase TTLL6/13 [EC:6.-.-.-] (TTLL6_13)
Other functions	Vocar.0002s0218	Volvox carteri	(1 of 1) K11833 - ubiquitin carboxyl-terminal hydrolase 2/21 [EC:3.4.19.12] (USP2_21)
Other functions	Vocar.0002s0290	Volvox carteri	(1 of 21) KOG1003 - Actin filament-coating protein tropomyosin
Other functions	Vocar.0004s0175	Volvox carteri	basal body protein
Other functions	Vocar.0006s0232	Volvox carteri	(1 of 1) K04706 - E3 SUMO-protein ligase PIAS1 (PIAS1)
Other functions	Vocar.0007s0143	Volvox carteri	(1 of 1) PF13637//PF13857 - Ankyrin repeats (many copies) (Ank_4) // Ankyrin repeats (many copies) (Ank_5);
Other functions	Vocar.0008s0391	Volvox carteri	(1 of 1) PTHR13480 - E3 UBIQUITIN-PROTEIN LIGASE HAKAI-RELATED
Other functions	Vocar.0009s0327	Volvox carteri	(1 of 20) PTHR31600:SF2 - TINY MACROCYSTS PROTEIN B-RELATED; conjugation related
Other functions	Vocar.0011s0079	Volvox carteri	(1 of 2) PTHR22975 - UBIQUITIN SPECIFIC PROTEINASE
Other functions	Vocar.0016s0254	Volvox carteri	(1 of 2) PTHR22975 - UBIQUITIN SPECIFIC PROTEINASE
Other functions	Vocar.0021s0087	Volvox carteri	(1 of 1) PTHR10120//PTHR10120:SF21 - CAAX PRENYL PROTEASE 1 // SUBFAMILY NOT NAMED
Other functions	Vocar.0025s0114	Volvox carteri	(1 of 1) PTHR23012//PTHR23012:SF98 - MEMBRANE ASSOCIATED RING FINGER // SUBFAMILY NOT NAMED
Other functions	Vocar.0025s0130	Volvox carteri	(1 of 15) PF00498 - FHA domain (FHA)
Other functions	Vocar.0029s0159	Volvox carteri	(1 of 9) PF13857 - Ankyrin repeats (many copies) (Ank_5)
Other functions	Vocar.0035s0148	Volvox carteri	(1 of 7) KOG1870 - Ubiquitin C-terminal hydrolase
Other functions	Vocar.0040s0077	Volvox carteri	(1 of 2) PTHR24115:SF136 - KLP31E, ISOFORM A
Other functions	Vocar.0041s0071	Volvox carteri	(1 of 1) K17985 - activating molecule in BECN1-regulated autophagy protein 1 (AMBRA1);
Other functions	Vocar.0083s0021	Volvox carteri	(1 of 1) PF00431 - CUB domain (CUB)
Other functions	Vocar.0001s0058	Volvox carteri
Other functions	Vocar.0001s0105	Volvox carteri
Other functions	Vocar.0001s0215	Volvox carteri
Other functions	Vocar.0001s0217	Volvox carteri
Other functions	Vocar.0001s0230	Volvox carteri
[truncated: 2,481 more rows]
[truncated: 1 more columns]
