# Supplementary material for: Complex Networks of Prion-Like Proteins Reveal Cross Talk Between Stress and Memory Pathways in Plants
Source: Front Plant Sci. 2021 Jul 26;12:707286. doi: 10.3389/fpls.2021.707286 (PMC8350573; doi:10.3389/fpls.2021.707286)
Supplement: Supplementary Table 5 — PrLP candidates predicted in the rice prionome with their sub-cellular localizations. [file Table_5.XLSX]

## Sheet: Sheet1
Supplemental Table 3: PrLP candidates predicted in rice prionome with their sub-cellular localisations.			Supplementary Table 5: PrLP candidates predicted in rice prionome with their sub-cellular localisations.
PrLP list		Description	Assigned Gene names ,abbreviated	Full names	Localisation
LOC_Os01g72790.1		cyclin-dependent kinase, putative, expressed	CDK	Cyclin dependant kinase
LOC_Os03g62830.1		nuclear antigen, putative, expressed	Nuclear antigen	Nuclear antigen	Nucleus
LOC_Os01g59980.1		zinc finger family protein, putative, expressed	ZFP2	Zinc finger protein	Chloroplast
LOC_Os01g63940.1		Transcription initiation factor TFIID subunit A containing protein, expressed	TDIID subunitA	Transcription initiation factor TFIID subunit A	Nucleus, Chloroplast
LOC_Os02g04810.1		auxin response factor 5, putative, expressed	ARF5	Auxin related factor5	Nucleus
LOC_Os02g06910.1		auxin response factor 6, putative, expressed	ARF6	Auxin related factor6	Nucleus
LOC_Os02g51280.1		TCP-domain protein, putative, expressed	TCP	TCP family of transcription factors named after: teosinte branched 1 (tb1, Zea mays (Maize),cycloidea (cyc) (Antirrhinum majus) (Garden snapdragon) and PCF in rice	Nucleus
LOC_Os03g06980.1		nucleic acid binding protein, putative, expressed	NA-binding1	Nucleic acid-binding-1	Nucleus
LOC_Os03g52490.1		nucleic acid binding protein, putative, expressed	NA-binding2	Nucleic acid-binding-2	Cytosol
LOC_Os05g02040.1		RPA1C - Putative single-stranded DNA binding complex subunit 1, expressed	RPA1C	Replication Protein A like 1C	Nucleus
LOC_Os06g46410.1		auxin response factor, putative, expressed	ARF	Auxin related factor	Nucleus
LOC_Os06g48950.1		auxin response factor 19, putative, expressed	ARF19	Auxin related factor19	Nucleus
LOC_Os06g49080.1		zinc finger C-x8-C-x5-C-x3-H type family protein, expressed	ZFP1	Zinc finger protein type C3H	Nucleus, Mitochondria
LOC_Os07g39820.1		SHR, putative, expressed	SHR	Protein- short root	Nucleus
LOC_Os08g29500.1		histone-like transcription factor and archaeal histone, putative, expressed	Histone-like	Histone-like	Nucleus, Cytosol
LOC_Os09g34060.1		transcription factor RF2a, putative, expressed	RF2a TF	RF2a transcription factor	Nucleus
LOC_Os09g36090.1		plus-3 domain containing protein, expressed	plus-3 domain	plus-3 domain	Nucleus
LOC_Os11g06170.2		bZIP transcriptional activator RSG, putative, expressed	RSG activator	Repression of shoot growth- activator	Nucleus, Chloroplast
LOC_Os12g06520.1		bZIP transcription factor domain containing protein, expressed	bZIP TF	Basic Leucine Zipper	Nucleus
LOC_Os12g07730.1		SWIRM domain containing protein, expressed	SWIRM domain	Domain present in Swi3, Rsc8, and Moira	Nucleus
LOC_Os01g42260.1		transcriptional corepressor LEUNIG, putative, expressed	LEUNIG1	transcriptional corepressor LEUNIG-1	Nucleus
LOC_Os02g56880.1		transcriptional corepressor LEUNIG, putative, expressed	LEUNIG2	transcriptional corepressor LEUNIG-2	Nucleus
LOC_Os09g03610.1		flowering time control protein FCA, putative, expressed	FCA	flowering time control protein FCA	Nucleus
LOC_Os09g13610.1		PFT1, putative, expressed	PFT1	Phytochrome and flowering time regulatory protein	Nucleus
LOC_Os11g10060.1		transcriptional corepressor SEUSS, putative, expressed	SEUSS-1	transcriptional corepressor SEUSS-1	Nucleus, Chloroplast
LOC_Os11g10070.1		transcriptional corepressor SEUSS, putative, expressed	SEUSS-2	transcriptional corepressor SEUSS-2	Nucleus, Chloroplast
LOC_Os03g07720.1		expressed protein	EXP8	Expressed-8	Mitochondria
LOC_Os01g55050.1		protein of unknown function DUF1421 domain containing protein, expressed	DUF1421	protein of unknown function DUF1421 domain	Cytosol
LOC_Os01g69990.1		GYF domain containing protein, putative, expressed	GYF	glycine-tyrosine-phenylalanine domain	Nucleus
LOC_Os03g31010.1		expressed protein	EXP1	Expressed-1	Nucleus
LOC_Os03g58780.1		expressed protein	EXP2	Expressed-2	Nucleus
LOC_Os04g03860.1		expressed protein	EXP3	Expressed-3
LOC_Os05g36370.1		expressed protein	EXP9	Expressed-9
LOC_Os08g29124.1		expressed protein	EXP7	Expressed-7	Nucleus
LOC_Os08g45080.1		expressed protein	EXP4	Expressed-4
LOC_Os10g25200.1		expressed protein	EXP5	Expressed-5	Nucleus, Mitochondria
LOC_Os12g27994.2		expressed protein	EXP6	Expressed-6	Nucleus
ChrSy.fgenesh.mRNA.17		expressed protein	EXP10	Expressed-10
ChrUn.fgenesh.mRNA.15		expressed protein	EXP11	Expressed-11
LOC_Os01g65220.1		XRN 5'-3' exonuclease N-terminus domain containing protein, expressed	XRN 5'-3' exonuclease	XRN 5'-3' exonuclease N-terminus domain	Nucleus, Cytosol
LOC_Os01g68730.1		RNA-binding protein FUS, putative, expressed	RBD-FUS1	RNA-Binding Domain - Fused in Sarcoma family protein-1	Mitochondria
LOC_Os02g13130.1		KH domain-containing protein, putative, expressed	KH domain1	K homology domain-1	Cytosol
LOC_Os02g37520.1		RNA-binding protein FUS, putative, expressed	RBD-FUS2	RNA-Binding Domain - Fused in Sarcoma family protein-2
LOC_Os02g42860.1		DEAD-box ATP-dependent RNA helicase, putative, expressed	RNA helicase1	RNA helicase1	Cytosol
LOC_Os04g45040.1		DEAD-box ATP-dependent RNA helicase, putative, expressed	RNA helicase2	RNA helicase2	Cytosol
LOC_Os04g53440.1		RNA recognition motif containing protein, putative, expressed	RRM1	RNA-recognition motif-1	Chloroplast
LOC_Os06g46400.1		ATCPSF30/CPSF30, putative, expressed	CPSF30	cleavage and polyadenylation specificity factor 30	Nucleus
LOC_Os07g33330.1		RNA recognition motif containing protein, putative, expressed	RRM2	RNA-recognition motif-2	Cytosol
LOC_Os07g41180.1		RNA-binding protein-like, putative, expressed	RBD-FUS3	RNA-Binding Domain - Fused in Sarcoma family protein-3	Nucleus
LOC_Os08g01930.1		KH domain-containing protein, putative, expressed	KH domain2	K homology domain-1	Nucleus
LOC_Os08g09100.1		RNA recognition motif containing protein, putative, expressed	RRM3	RNA-recognition motif-3	Chloroplast, Cytosol
LOC_Os09g04670.1		DAG protein, chloroplast precursor, putative, expressed	DAG protein1	Differentiation and greening-1
LOC_Os09g33480.1		DAG protein, chloroplast precursor, putative, expressed	DAG protein2	Differentiation and greening-2	Mitochondria
LOC_Os10g35990.1		DEAD-box ATP-dependent RNA helicase, putative, expressed	RNA helicase3	RNA helicase3	Cytosol
LOC_Os11g11020.1		DAG protein, chloroplast precursor, putative, expressed	DAG protein3	Differentiation and greening-3	Mitochondria
LOC_Os11g14300.1		la domain containing protein, expressed	la domain	la domain	Nucleus
LOC_Os01g03490.1		heavy-metal-associated domain-containing protein, putative, expressed	HMA1	Heavy-metal-associated 1	Nucleus
LOC_Os01g36950.1		N-rich protein, putative, expressed	N-rich protein	N-rich protein	Nucleus
LOC_Os11g05010.1		heavy-metal-associated domain-containing protein, putative, expressed	HMA2	Heavy-metal-associated 2	Nucleus
LOC_Os01g12880.1		VHS and GAT domain containing protein, expressed	VHS and GAT1	VHS (Vps-27, Hrs and STAM) and GAT(GGA and Tom1)-1
LOC_Os01g61930.1		SAC3/GANP family protein, putative, expressed	SAC3/GANP1	yeast nuclear export factor Sac3 P46674 and mammalian GANP/MCM3-associated protein-1	Nucleus
LOC_Os02g07900.1		ANTH/ENTH domain containing protein, putative, expressed	ANTH/ENTH	AP180 N-terminal homology domain/epsin N-terminal homology domain	Nucleus, Mitochondria
LOC_Os02g17350.1		VHS and GAT domain containing protein, expressed	VHS and GAT2	VHS (Vps-27, Hrs and STAM) and GAT(GGA and Tom1)-2	Nucleus
LOC_Os02g55970.1		ANTH, putative, expressed	ANTH	AP180 N-terminal homology domain	Nucleus
LOC_Os02g56270.1		ENTH domain containing protein, expressed	ENTH	epsin N-terminal homology domain	Nucleus
LOC_Os05g38730.1		SAC3/GANP family protein, putative, expressed	SAC3/GANP2	yeast nuclear export factor Sac3 P46674 and mammalian GANP/MCM3-associated protein-1	Nucleus
LOC_Os05g39760.1		VHS and GAT domain containing protein, expressed	VHS and GAT3	VHS (Vps-27, Hrs and STAM) and GAT(GGA and Tom1)-3	Nucleus
LOC_Os06g22650.1		VHS and GAT domain containing protein, expressed	VHS and GAT4	VHS (Vps-27, Hrs and STAM) and GAT(GGA and Tom1)-4	Nucleus
LOC_Os06g45050.1		clathrin assembly protein, putative, expressed	Clathrin assembly	Clathrin assembly	Mitochondria, Cytosol
LOC_Os10g35250.1		vacuolar protein-sorting protein bro1, putative, expressed	BRO1	BCK1-like Resistance to Osmotic shock protein 1	Nucleus
LOC_Os01g18080.1		retrotransposon protein, putative, unclassified, expressed	retrotransposon,unclassified-9 (RTR1)
LOC_Os01g25860.1		retrotransposon protein, putative, Ty3-gypsy subclass, expressed	retrotransposon,Ty3-gypsy-33		Mitochondria, Cytosol
LOC_Os01g29670.1		retrotransposon protein, putative, Ty3-gypsy subclass	retrotransposon,Ty3-gypsy-3		Cytosol
LOC_Os01g32220.1		retrotransposon protein, putative, Ty3-gypsy subclass	retrotransposon,Ty3-gypsy-2		Mitochondria
LOC_Os01g36170.1		retrotransposon protein, putative, Ty3-gypsy subclass, expressed	retrotransposon,Ty3-gypsy-26		Mitochondria
LOC_Os01g36360.1		retrotransposon protein, putative, Ty3-gypsy subclass, expressed	retrotransposon,Ty3-gypsy-5		Mitochondria, Cytosol
LOC_Os01g37060.1		retrotransposon protein, putative, Ty3-gypsy subclass, expressed	retrotransposon,Ty3-gypsy-77		Mitochondria, Cytosol
LOC_Os01g45490.1		retrotransposon protein, putative, Ty3-gypsy subclass, expressed	retrotransposon,Ty3-gypsy-101		Mitochondria
LOC_Os01g47150.1		retrotransposon protein, putative, Ty3-gypsy subclass, expressed	retrotransposon,Ty3-gypsy-102		Mitochondria, Cytosol
LOC_Os02g06870.1		retrotransposon protein, putative, unclassified, expressed	retrotransposon,unclassified-8		Chloroplast
LOC_Os02g38550.1		retrotransposon protein, putative, Ty3-gypsy subclass, expressed	retrotransposon,Ty3-gypsy-34		Mitochondria, Cytosol
LOC_Os02g38620.1		retrotransposon protein, putative, Ty3-gypsy subclass	retrotransposon,Ty3-gypsy-4		Cytosol
LOC_Os03g15160.1		retrotransposon protein, putative, Ty3-gypsy subclass, expressed	retrotransposon,Ty3-gypsy-27		Mitochondria, Cytosol
LOC_Os03g23760.1		retrotransposon protein, putative, Ty3-gypsy subclass, expressed	retrotransposon,Ty3-gypsy-12
LOC_Os03g23800.1		retrotransposon protein, putative, Ty3-gypsy subclass, expressed	retrotransposon,Ty3-gypsy-16		Mitochondria, Cytosol
LOC_Os03g30700.1		retrotransposon protein, putative, unclassified, expressed	retrotransposon,unclassified-16		Cytosol
LOC_Os03g39350.1		retrotransposon protein, putative, Ty3-gypsy subclass, expressed	retrotransposon,Ty3-gypsy-18		Mitochondria
LOC_Os03g41960.1		retrotransposon protein, putative, Ty3-gypsy subclass, expressed	retrotransposon,Ty3-gypsy-108		Cytosol
LOC_Os03g60050.1		retrotransposon protein, putative, Ty3-gypsy subclass, expressed	retrotransposon,Ty3-gypsy-90
LOC_Os04g03630.1		retrotransposon protein, putative, Ty3-gypsy subclass, expressed	retrotransposon,Ty3-gypsy-98		Cytosol
LOC_Os04g04550.1		retrotransposon protein, putative, Ty3-gypsy subclass, expressed	retrotransposon,Ty3-gypsy-110		Mitochondria, Chloroplast, Cytosol
LOC_Os04g04900.1		retrotransposon protein, putative, Ty3-gypsy subclass, expressed	retrotransposon,Ty3-gypsy-99		Mitochondria, Cytosol
LOC_Os04g06430.1		retrotransposon protein, putative, Ty3-gypsy subclass, expressed	retrotransposon,Ty3-gypsy-35		Mitochondria, Cytosol
LOC_Os04g07060.1		retrotransposon protein, putative, Ty3-gypsy subclass, expressed	retrotransposon,Ty3-gypsy-36
LOC_Os04g07370.1		retrotransposon protein, putative, Ty3-gypsy subclass, expressed	retrotransposon,Ty3-gypsy-8		Mitochondria, Chloroplast
LOC_Os04g12250.1		retrotransposon protein, putative, Ty3-gypsy subclass, expressed	retrotransposon,Ty3-gypsy-37		Mitochondria, Chloroplast
LOC_Os04g16100.1		retrotransposon protein, putative, Ty3-gypsy subclass, expressed	retrotransposon,Ty3-gypsy-20		Mitochondria
LOC_Os04g16430.1		retrotransposon protein, putative, Ty3-gypsy subclass, expressed	retrotransposon,Ty3-gypsy-38		Mitochondria
LOC_Os04g16810.1		retrotransposon protein, putative, Ty3-gypsy subclass, expressed	retrotransposon,Ty3-gypsy-39		Mitochondria, Cytosol
LOC_Os04g18460.1		retrotransposon protein, putative, Ty3-gypsy subclass, expressed	retrotransposon,Ty3-gypsy-25
LOC_Os04g22600.1		retrotransposon protein, putative, Ty3-gypsy subclass, expressed	retrotransposon,Ty3-gypsy-84
LOC_Os04g24989.1		retrotransposon protein, putative, Ty3-gypsy subclass, expressed	retrotransposon,Ty3-gypsy-40		Cytosol
LOC_Os04g25020.1		retrotransposon protein, putative, Ty3-gypsy subclass, expressed	retrotransposon,Ty3-gypsy-11		Mitochondria
LOC_Os04g25030.1		retrotransposon protein, putative, Ty3-gypsy subclass, expressed	retrotransposon,Ty3-gypsy-41		Mitochondria, Cytosol
LOC_Os04g45400.1		retrotransposon protein, putative, Ty3-gypsy subclass, expressed	retrotransposon,Ty3-gypsy-42		Mitochondria
LOC_Os05g07350.1		retrotransposon protein, putative, Ty3-gypsy subclass, expressed	retrotransposon,Ty3-gypsy-43		Mitochondria, Cytosol
LOC_Os05g08290.1		retrotransposon protein, putative, Ty3-gypsy subclass, expressed	retrotransposon,Ty3-gypsy-93		Mitochondria, Cytosol
LOC_Os05g17000.1		retrotransposon protein, putative, Ty3-gypsy subclass, expressed	retrotransposon,Ty3-gypsy-80
LOC_Os05g17100.1		retrotransposon protein, putative, Ty3-gypsy subclass, expressed	retrotransposon,Ty3-gypsy-85
LOC_Os05g17260.1		retrotransposon protein, putative, Ty3-gypsy subclass, expressed	retrotransposon,Ty3-gypsy-44		Mitochondria, Cytosol
LOC_Os05g17320.1		retrotransposon protein, putative, Ty3-gypsy subclass, expressed	retrotransposon,Ty3-gypsy-45		Mitochondria, Cytosol
LOC_Os05g17410.1		retrotransposon protein, putative, Ty3-gypsy subclass, expressed	retrotransposon,Ty3-gypsy-46		Mitochondria
LOC_Os05g18230.1		retrotransposon protein, putative, Ty3-gypsy subclass, expressed	retrotransposon,Ty3-gypsy-17		Mitochondria
LOC_Os05g18380.1		retrotransposon protein, putative, Ty3-gypsy subclass, expressed	retrotransposon,Ty3-gypsy-47		Mitochondria
LOC_Os05g18490.1		retrotransposon protein, putative, Ty3-gypsy subclass, expressed	retrotransposon,Ty3-gypsy-15		Mitochondria
LOC_Os05g19200.1		retrotransposon protein, putative, Ty3-gypsy subclass, expressed	retrotransposon,Ty3-gypsy-28		Mitochondria, Cytosol
LOC_Os05g19560.1		retrotransposon protein, putative, Ty3-gypsy subclass, expressed	retrotransposon,Ty3-gypsy-86		Cytosol
LOC_Os05g19870.1		retrotransposon protein, putative, Ty3-gypsy subclass, expressed	retrotransposon,Ty3-gypsy-87		Cytosol
LOC_Os05g20160.1		retrotransposon protein, putative, Ty3-gypsy subclass, expressed	retrotransposon,Ty3-gypsy-24
LOC_Os05g20180.1		retrotransposon protein, putative, Ty3-gypsy subclass, expressed	retrotransposon,Ty3-gypsy-29		Cytosol
LOC_Os05g20200.1		retrotransposon protein, putative, Ty3-gypsy subclass, expressed	retrotransposon,Ty3-gypsy-48		Mitochondria
LOC_Os05g20230.1		retrotransposon protein, putative, Ty3-gypsy subclass, expressed	retrotransposon,Ty3-gypsy-88
LOC_Os05g23080.1		retrotransposon protein, putative, Ty3-gypsy subclass, expressed	retrotransposon,Ty3-gypsy-81
LOC_Os05g23370.1		retrotransposon protein, putative, Ty3-gypsy subclass, expressed	retrotransposon,Ty3-gypsy-49		Cytosol
LOC_Os05g26500.1		retrotransposon protein, putative, Ty3-gypsy subclass, expressed	retrotransposon,Ty3-gypsy-50
LOC_Os06g05780.1		retrotransposon protein, putative, Ty3-gypsy subclass, expressed	retrotransposon,Ty3-gypsy-13		Mitochondria
LOC_Os06g09870.1		retrotransposon protein, putative, unclassified, expressed	retrotransposon,unclassified-3 (RTR2)
LOC_Os06g10870.1		retrotransposon protein, putative, unclassified, expressed	retrotransposon,unclassified-5
LOC_Os06g24350.1		retrotransposon protein, putative, Ty3-gypsy subclass, expressed	retrotransposon,Ty3-gypsy-51		Mitochondria
LOC_Os06g24630.1		retrotransposon protein, putative, Ty3-gypsy subclass, expressed	retrotransposon,Ty3-gypsy-10		Mitochondria, Cytosol
LOC_Os06g25100.1		retrotransposon protein, putative, Ty3-gypsy subclass, expressed	retrotransposon,Ty3-gypsy-52		Cytosol
LOC_Os06g25810.1		retrotransposon protein, putative, Ty3-gypsy subclass, expressed	retrotransposon,Ty3-gypsy-53		Mitochondria
LOC_Os06g28390.1		retrotransposon protein, putative, unclassified, expressed	retrotransposon,unclassified-13		Chloroplast, Cytosol
LOC_Os06g30070.1		retrotransposon protein, putative, Ty3-gypsy subclass, expressed	retrotransposon,Ty3-gypsy-9		Cytosol
LOC_Os06g31540.1		retrotransposon protein, putative, Ty3-gypsy subclass, expressed	retrotransposon,Ty3-gypsy-54		Mitochondria
LOC_Os06g32050.1		retrotransposon protein, putative, Ty3-gypsy subclass, expressed	retrotransposon,Ty3-gypsy-55		Mitochondria
LOC_Os06g32060.1		retrotransposon protein, putative, Ty3-gypsy subclass, expressed	retrotransposon,Ty3-gypsy-114		Mitochondria
LOC_Os06g35220.1		retrotransposon protein, putative, Ty3-gypsy subclass, expressed	retrotransposon,Ty3-gypsy-113 (RTR3)		Cytosol
LOC_Os06g48110.1		retrotransposon protein, putative, Ty3-gypsy subclass, expressed	retrotransposon,Ty3-gypsy-56		Mitochondria, Chloroplast, Cytosol
LOC_Os07g16560.1		retrotransposon protein, putative, Ty3-gypsy subclass, expressed	retrotransposon,Ty3-gypsy-57		Mitochondria
LOC_Os07g16630.1		retrotransposon protein, putative, Ty3-gypsy subclass, expressed	retrotransposon,Ty3-gypsy-105
LOC_Os07g16650.1		retrotransposon protein, putative, Ty3-gypsy subclass, expressed	retrotransposon,Ty3-gypsy-79		Mitochondria
LOC_Os07g16770.1		retrotransposon protein, putative, Ty3-gypsy subclass, expressed	retrotransposon,Ty3-gypsy-107		Cytosol
LOC_Os07g16850.1		retrotransposon protein, putative, Ty3-gypsy subclass, expressed	retrotransposon,Ty3-gypsy-58		Mitochondria, Cytosol
LOC_Os07g16860.1		retrotransposon protein, putative, Ty3-gypsy subclass, expressed	retrotransposon,Ty3-gypsy-104
LOC_Os07g17800.1		retrotransposon protein, putative, Ty3-gypsy subclass, expressed	retrotransposon,Ty3-gypsy-59		Mitochondria, Chloroplast
LOC_Os07g29570.1		retrotransposon protein, putative, unclassified, expressed	retrotransposon,unclassified-10
LOC_Os08g11120.1		retrotransposon protein, putative, unclassified, expressed	retrotransposon,unclassified-12		Cytosol
LOC_Os08g11800.1		retrotransposon protein, putative, Ty3-gypsy subclass, expressed	retrotransposon,Ty3-gypsy-111		Chloroplast, Cytosol
LOC_Os08g11930.1		retrotransposon protein, putative, Ty3-gypsy subclass, expressed	retrotransposon,Ty3-gypsy-30		Mitochondria, Cytosol
LOC_Os08g11980.1		retrotransposon protein, putative, Ty3-gypsy subclass, expressed	retrotransposon,Ty3-gypsy-83		Mitochondria, Cytosol
LOC_Os08g12010.1		retrotransposon protein, putative, Ty3-gypsy subclass, expressed	retrotransposon,Ty3-gypsy-100		Cytosol
LOC_Os08g12290.1		retrotransposon protein, putative, Ty3-gypsy subclass, expressed	retrotransposon,Ty3-gypsy-60		Mitochondria
LOC_Os08g20800.1		retrotransposon protein, putative, Ty3-gypsy subclass, expressed	retrotransposon,Ty3-gypsy-19		Chloroplast, Cytosol
LOC_Os08g27110.1		retrotransposon protein, putative, Ty3-gypsy subclass, expressed	retrotransposon,Ty3-gypsy-112		Mitochondria, Cytosol
LOC_Os08g29250.1		retrotransposon protein, putative, Ty3-gypsy subclass, expressed	retrotransposon,Ty3-gypsy-61		Mitochondria
LOC_Os09g01060.1		retrotransposon protein, putative, Ty3-gypsy subclass, expressed	retrotransposon,Ty3-gypsy-22		Cytosol
LOC_Os09g12940.1		retrotransposon protein, putative, Ty3-gypsy subclass, expressed	retrotransposon,Ty3-gypsy-23		Mitochondria, Chloroplast
LOC_Os09g13180.1		retrotransposon protein, putative, Ty3-gypsy subclass, expressed	retrotransposon,Ty3-gypsy-7		Chloroplast, Cytosol
LOC_Os09g14340.1		retrotransposon protein, putative, Ty3-gypsy subclass, expressed	retrotransposon,Ty3-gypsy-95		Mitochondria, Cytosol
LOC_Os09g17020.1		retrotransposon protein, putative, Ty1-copia subclass, expressed	retrotransposon,Ty1-copia		Chloroplast
LOC_Os09g21640.1		retrotransposon protein, putative, Ty3-gypsy subclass	retrotransposon,Ty3-gypsy-1		Mitochondria
LOC_Os09g24090.1		retrotransposon protein, putative, Ty3-gypsy subclass, expressed	retrotransposon,Ty3-gypsy-62		Mitochondria
LOC_Os09g29980.1		transposon protein, putative, CACTA, En/Spm sub-class, expressed	transposon, En/Spm
LOC_Os10g06170.1		retrotransposon protein, putative, Ty3-gypsy subclass, expressed	retrotransposon,Ty3-gypsy-21		Mitochondria
LOC_Os10g06310.1		retrotransposon protein, putative, Ty3-gypsy subclass, expressed	retrotransposon,Ty3-gypsy-103		Mitochondria
LOC_Os10g06330.1		retrotransposon protein, putative, Ty3-gypsy subclass, expressed	retrotransposon,Ty3-gypsy-63		Mitochondria, Cytosol
LOC_Os10g06450.1		retrotransposon protein, putative, Ty3-gypsy subclass, expressed	retrotransposon,Ty3-gypsy-64		Chloroplast, Cytosol
LOC_Os10g09490.1		retrotransposon protein, putative, Ty3-gypsy subclass, expressed	retrotransposon,Ty3-gypsy-65		Chloroplast, Cytosol
LOC_Os10g11690.1		retrotransposon protein, putative, Ty3-gypsy subclass, expressed	retrotransposon,Ty3-gypsy-92		Mitochondria
LOC_Os10g11702.1		retrotransposon protein, putative, Ty3-gypsy subclass, expressed	retrotransposon,Ty3-gypsy-106		Mitochondria
LOC_Os10g12670.1		retrotransposon protein, putative, Ty3-gypsy subclass, expressed	retrotransposon,Ty3-gypsy-66		Mitochondria
LOC_Os10g12710.1		retrotransposon protein, putative, Ty3-gypsy subclass, expressed	retrotransposon,Ty3-gypsy-67		Mitochondria, Cytosol
LOC_Os10g12808.1		retrotransposon protein, putative, Ty3-gypsy subclass, expressed	retrotransposon,Ty3-gypsy-78		Mitochondria, Chloroplast
LOC_Os10g13350.1		retrotransposon protein, putative, Ty3-gypsy subclass, expressed	retrotransposon,Ty3-gypsy-68		Mitochondria, Chloroplast
LOC_Os10g16600.1		retrotransposon protein, putative, Ty3-gypsy subclass, expressed	retrotransposon,Ty3-gypsy-6		Mitochondria
LOC_Os10g16910.1		retrotransposon protein, putative, Ty3-gypsy subclass, expressed	retrotransposon,Ty3-gypsy-69		Mitochondria
LOC_Os10g17360.1		retrotransposon protein, putative, Ty3-gypsy subclass, expressed	retrotransposon,Ty3-gypsy-14		Mitochondria, Chloroplast
LOC_Os10g24420.1		retrotransposon protein, putative, Ty3-gypsy subclass, expressed	retrotransposon,Ty3-gypsy-82		Mitochondria
LOC_Os10g25530.1		retrotransposon protein, putative, Ty3-gypsy subclass, expressed	retrotransposon,Ty3-gypsy-70		Mitochondria
LOC_Os10g31440.1		retrotransposon protein, putative, unclassified, expressed	retrotransposon,unclassified-2		Mitochondria
LOC_Os10g31460.1		retrotransposon protein, putative, unclassified, expressed	retrotransposon,unclassified-6		Mitochondria
LOC_Os10g31670.1		retrotransposon protein, putative, unclassified, expressed	retrotransposon,unclassified-1
LOC_Os11g12090.1		retrotransposon protein, putative, Ty3-gypsy subclass, expressed	retrotransposon,Ty3-gypsy-71		Chloroplast, Cytosol
LOC_Os11g12210.1		retrotransposon protein, putative, Ty3-gypsy subclass, expressed	retrotransposon,Ty3-gypsy-72		Mitochondria, Chloroplast, Cytosol
LOC_Os11g44730.1		retrotransposon protein, putative, Ty3-gypsy subclass, expressed	retrotransposon,Ty3-gypsy-96		Cytosol
LOC_Os11g46240.1		retrotransposon protein, putative, unclassified, expressed	retrotransposon,unclassified-14		Cytosol
LOC_Os12g13840.1		retrotransposon protein, putative, unclassified, expressed	retrotransposon,unclassified-7
LOC_Os12g13890.1		retrotransposon protein, putative, unclassified, expressed	retrotransposon,unclassified-4 (RTR4)
LOC_Os12g19150.1		retrotransposon protein, putative, Ty3-gypsy subclass, expressed	retrotransposon,Ty3-gypsy-97		Cytosol
LOC_Os12g19620.1		retrotransposon protein, putative, Ty3-gypsy subclass, expressed	retrotransposon,Ty3-gypsy-109		Chloroplast
LOC_Os12g19920.1		retrotransposon protein, putative, Ty3-gypsy subclass, expressed	retrotransposon,Ty3-gypsy-31		Mitochondria, Cytosol
LOC_Os12g19980.1		retrotransposon protein, putative, Ty3-gypsy subclass, expressed	retrotransposon,Ty3-gypsy-73		Mitochondria
LOC_Os12g22040.1		retrotransposon protein, putative, unclassified, expressed	retrotransposon,unclassified-11		Mitochondria
LOC_Os12g22990.1		retrotransposon protein, putative, Ty3-gypsy subclass, expressed	retrotransposon,Ty3-gypsy-74		Mitochondria
LOC_Os12g23580.1		retrotransposon protein, putative, Ty3-gypsy subclass, expressed	retrotransposon,Ty3-gypsy-32		Cytosol
LOC_Os12g27150.1		retrotransposon protein, putative, Ty3-gypsy subclass, expressed	retrotransposon,Ty3-gypsy-75		Mitochondria, Chloroplast
LOC_Os12g28990.1		retrotransposon protein, putative, Ty3-gypsy subclass, expressed	retrotransposon,Ty3-gypsy-76		Mitochondria, Cytosol
LOC_Os12g30214.1		retrotransposon protein, putative, Ty3-gypsy subclass, expressed	retrotransposon,Ty3-gypsy-94		Mitochondria
LOC_Os12g34090.1		retrotransposon protein, putative, Ty3-gypsy subclass, expressed	retrotransposon,Ty3-gypsy-89
LOC_Os12g34180.1		retrotransposon protein, putative, Ty3-gypsy subclass, expressed	retrotransposon,Ty3-gypsy-91		Mitochondria, Cytosol
